# Supplementary material for: (Z)-4-(2-Hy­droxy­benzyl­idene)-1-methyl-2-phenyl-1H-imidazol-5(4H)-one
Source: Acta Crystallogr Sect E Struct Rep Online. 2012 Feb 29;68(Pt 3):o902–3. doi: 10.1107/S1600536812007921 (PMC3297947; doi:10.1107/S1600536812007921)
Supplement: Supplementary file 1 [file e-68-0o902-sup1.cif]

##############################################################################
#                                                                            #
# This CIF contains the data in a paper accepted for publication in          #
# Acta Crystallographica Section E. It conforms to the requirements of       #
# Notes for Authors for Acta Crystallographica Section E, and has been       #
# peer reviewed under the auspices of the IUCr Commission on Journals.       #
#                                                                            #
# Full details of the Crystallographic Information File format               #
# are given in the paper "The Crystallographic Information File (CIF):       #
# a New Standard Archive File for Crystallography" by S. R. Hall, F. H.      #
# Allen and I. D. Brown [Acta Cryst. (1991), A47, 655-685].                  #
#                                                                            #
# The current version of the core CIF dictionary is obtainable from          #
# ftp://ftp.iucr.org/pub/cif_core.dic.                                       #
#                                                                            #
# Software is freely available for graphical display of the structure(s)     #
# in this CIF. For information consult the CIF software page                 #
# http://www.iucr.org/resources/cif/software.                                #
#                                                                            #
# This file may be used for bona fide research purposes within the           #
# scientific community so long as proper attribution is given to the journal # 
# article from which it was obtained.                                        #
#                                                                            #
##############################################################################
data_I
_audit_creation_method     SHELXL97
_chemical_name_systematic
;
(<i>Z</i>)-4-(2-Hydroxybenzylidene)-1-methyl-2-phenyl-1<i>H</i>-
imidazol-5(4<i>H</i>)-one
;
_chemical_name_common     ?
_chemical_formula_moiety     'C17 H14 N2 O2'
_chemical_formula_sum     'C17 H14 N2 O2'
_chemical_formula_iupac     'C17 H14 N2 O2'
_chemical_formula_weight     278.30
_chemical_melting_point     ?
_symmetry_cell_setting     triclinic
_symmetry_space_group_name_H-M     'P -1'
_symmetry_space_group_name_Hall     '-P 1'
loop_
    _symmetry_equiv_pos_as_xyz
    'x, y, z'
    '-x, -y, -z'
_cell_length_a     9.7843(4)
_cell_length_b     9.8972(3)
_cell_length_c     15.4313(6)
_cell_angle_alpha     72.086(2)
_cell_angle_beta     79.301(2)
_cell_angle_gamma     70.500(2)
_cell_volume     1334.57(9)
_cell_formula_units_Z     4
_cell_measurement_reflns_used     3314
_cell_measurement_theta_min     2.50
_cell_measurement_theta_max     25.00
_cell_measurement_temperature     150.00(10)
_exptl_crystal_description     prism
_exptl_crystal_colour     yellow
_exptl_crystal_size_max     0.32
_exptl_crystal_size_mid     0.28
_exptl_crystal_size_min     0.14
_exptl_crystal_density_diffrn     1.385
_exptl_crystal_density_meas     ?
_exptl_crystal_density_method     'not measured'
_exptl_crystal_F_000     584
_exptl_absorpt_coefficient_mu     0.092
_exptl_absorpt_correction_type     multi-scan
_exptl_absorpt_process_details     '(SADABS; Bruker, 2001)'
_exptl_absorpt_correction_T_min     0.8891
_exptl_absorpt_correction_T_max     0.9844
_exptl_special_details
;
;
_diffrn_ambient_temperature     150.00(10)
_diffrn_radiation_type     MoK\a
_diffrn_radiation_wavelength     0.71073
_diffrn_radiation_source     'fine-focus sealed tube'
_diffrn_radiation_monochromator     graphite
_diffrn_measurement_device_type     'Bruker SMART CCD'
_diffrn_measurement_method     '\f and \w'
_diffrn_detector_area_resol_mean     ?
_diffrn_reflns_number     20392
_diffrn_reflns_av_R_equivalents     0.0544
_diffrn_reflns_av_sigmaI/netI     0.1143
_diffrn_reflns_theta_min     1.39
_diffrn_reflns_theta_max     25.03
_diffrn_reflns_theta_full     25.03
_diffrn_measured_fraction_theta_max     0.995
_diffrn_measured_fraction_theta_full     0.995
_diffrn_reflns_limit_h_min     -11
_diffrn_reflns_limit_h_max     11
_diffrn_reflns_limit_k_min     -11
_diffrn_reflns_limit_k_max     10
_diffrn_reflns_limit_l_min     -18
_diffrn_reflns_limit_l_max     18
_diffrn_standards_number     0
_diffrn_standards_interval_count     .
_diffrn_standards_interval_time     .
_diffrn_standards_decay_%     ?
_refine_special_details
;
Refinement of <i>F</i>^2^ against ALL reflections. The weighted
<i>R</i>-factor <i>wR</i> and goodness of fit <i>S</i> are based
on <i>F</i>^2^, conventional <i>R</i>-factors <i>R</i> are based
on <i>F</i>, with <i>F</i> set to zero for negative <i>F</i>^2^.
The threshold expression of <i>F</i>^2^ > \s(<i>F</i>^2^) is used
only for calculating <i>R</i>-factors(gt) <i>etc</i>. and is not relevant
to the choice of reflections for refinement. <i>R</i>-factors based on
<i>F</i>^2^ are statistically about twice as large as those based on
<i>F</i>, and <i>R</i>-factors based on ALL data will be even larger.
;
_reflns_number_total     4699
_reflns_number_gt     2273
_reflns_threshold_expression     I>2\s(I)
_refine_ls_structure_factor_coef     Fsqd
_refine_ls_matrix_type     full
_refine_ls_R_factor_all     0.0746
_refine_ls_R_factor_gt     0.0370
_refine_ls_wR_factor_gt     0.0781
_refine_ls_wR_factor_ref     0.1009
_refine_ls_goodness_of_fit_ref     0.802
_refine_ls_restrained_S_all     0.802
_refine_ls_number_reflns     4699
_refine_ls_number_parameters     382
_refine_ls_number_restraints     0
_refine_ls_hydrogen_treatment     constr
_refine_ls_weighting_scheme     calc
_refine_ls_weighting_details
               'calc w = 1/[\s^2^(Fo^2^)+(0.0490P)^2^] where P=(Fo^2^+2Fc^2^)/3'
_atom_sites_solution_hydrogens     geom
_atom_sites_solution_primary     direct
_atom_sites_solution_secondary     difmap
_refine_ls_shift/su_max     0.000
_refine_ls_shift/su_mean     0.000
_refine_diff_density_max     0.346
_refine_diff_density_min     -0.358
_refine_ls_extinction_method     'SHELXL97 (Sheldrick, 2008)'
_refine_ls_extinction_coef     0.037(2)
_refine_ls_extinction_expression
                                  'Fc^*^=kFc[1+0.001xFc^2^\l^3^/sin(2\q)]^-1/4^'
loop_
    _atom_type_symbol
    _atom_type_description
    _atom_type_scat_dispersion_real
    _atom_type_scat_dispersion_imag
    _atom_type_scat_source
    'O' 'O' 0.0106 0.0060
                         'International Tables Vol C Tables 4.2.6.8 and 6.1.1.4'
    'N' 'N' 0.0061 0.0033
                         'International Tables Vol C Tables 4.2.6.8 and 6.1.1.4'
    'C' 'C' 0.0033 0.0016
                         'International Tables Vol C Tables 4.2.6.8 and 6.1.1.4'
    'H' 'H' 0.0000 0.0000
                         'International Tables Vol C Tables 4.2.6.8 and 6.1.1.4'
_computing_data_collection     'SMART (Bruker, 2001)'
_computing_cell_refinement     'SAINT (Bruker, 2001)'
_computing_data_reduction     'SAINT (Bruker, 2001)'
_computing_structure_solution     'SHELXS97 (Sheldrick, 2008)'
_computing_structure_refinement     'SHELXL97 (Sheldrick, 2008)'
_computing_molecular_graphics     'ORTEP-3 for Windows (Farrugia, 1997)'
_computing_publication_material     'WinGX (Farrugia, 1999)'
loop_
    _atom_site_type_symbol
    _atom_site_label
    _atom_site_fract_x
    _atom_site_fract_y
    _atom_site_fract_z
    _atom_site_U_iso_or_equiv
    _atom_site_adp_type
    _atom_site_calc_flag
    _atom_site_refinement_flags
    _atom_site_occupancy
    _atom_site_symmetry_multiplicity
    _atom_site_disorder_assembly
    _atom_site_disorder_group
    O O1 0.13687(16) -0.12970(16) 0.02374(11) 0.0292(4) Uani d . 1 1 . .
    O O2 0.24941(16) 0.01412(16) 0.32193(9) 0.0331(5) Uani d . 1 1 . .
    H H2 0.1962 -0.0125 0.2996 0.050 Uiso calc R 1 1 . .
    O O3 0.15388(16) 0.37862(16) 0.01672(11) 0.0299(4) Uani d . 1 1 . .
    O O4 0.23819(17) 0.52664(17) 0.32188(10) 0.0410(5) Uani d . 1 1 . .
    H H4 0.1961 0.4877 0.2999 0.061 Uiso calc R 1 1 . .
    N N1 -0.00550(19) -0.16641(18) 0.16225(12) 0.0229(5) Uani d . 1 1 . .
    N N2 0.09021(19) -0.07230(18) 0.24367(12) 0.0219(5) Uani d . 1 1 . .
    N N3 0.00423(19) 0.34215(18) 0.15218(12) 0.0228(5) Uani d . 1 1 . .
    N N4 0.10847(19) 0.41218(18) 0.24187(12) 0.0227(5) Uani d . 1 1 . .
    C C1 -0.0086(2) -0.1355(2) 0.24468(15) 0.0223(6) Uani d . 1 1 . .
    C C2 0.1046(2) -0.1190(2) 0.10228(16) 0.0227(6) Uani d . 1 1 . .
    C C3 0.1655(2) -0.0577(2) 0.15660(15) 0.0206(6) Uani d . 1 1 . .
    C C4 -0.1125(2) -0.2116(2) 0.13239(15) 0.0306(6) Uani d . 1 1 . .
    H H4A -0.1132 -0.1750 0.0671 0.046 Uiso calc R 1 1 . .
    H H4B -0.2073 -0.1713 0.1609 0.046 Uiso calc R 1 1 . .
    H H4C -0.0875 -0.3181 0.1495 0.046 Uiso calc R 1 1 . .
    C C5 0.2778(2) -0.0006(2) 0.12414(15) 0.0215(6) Uani d . 1 1 . .
    H H5 0.3074 0.0033 0.0628 0.026 Uiso calc R 1 1 . .
    C C6 0.3625(2) 0.0560(2) 0.16442(15) 0.0193(6) Uani d . 1 1 . .
    C C7 0.3494(2) 0.0583(2) 0.25650(16) 0.0232(6) Uani d . 1 1 . .
    C C8 0.4470(3) 0.1070(2) 0.28520(16) 0.0307(7) Uani d . 1 1 . .
    H H8 0.4385 0.1081 0.3460 0.037 Uiso calc R 1 1 . .
    C C9 0.5556(3) 0.1535(2) 0.22577(16) 0.0312(7) Uani d . 1 1 . .
    H H9 0.6200 0.1846 0.2469 0.037 Uiso calc R 1 1 . .
    C C10 0.5697(2) 0.1544(2) 0.13480(16) 0.0288(6) Uani d . 1 1 . .
    H H10 0.6424 0.1868 0.0941 0.035 Uiso calc R 1 1 . .
    C C11 0.4740(2) 0.1065(2) 0.10597(15) 0.0251(6) Uani d . 1 1 . .
    H H11 0.4834 0.1074 0.0447 0.030 Uiso calc R 1 1 . .
    C C13 -0.1095(2) -0.1721(2) 0.32475(15) 0.0213(6) Uani d . 1 1 . .
    C C14 -0.1679(2) -0.0741(2) 0.37879(15) 0.0259(6) Uani d . 1 1 . .
    H H14 -0.1459 0.0154 0.3627 0.031 Uiso calc R 1 1 . .
    C C15 -0.2590(2) -0.1091(2) 0.45685(16) 0.0316(7) Uani d . 1 1 . .
    H H15 -0.2995 -0.0424 0.4925 0.038 Uiso calc R 1 1 . .
    C C16 -0.2899(3) -0.2423(3) 0.48168(16) 0.0335(7) Uani d . 1 1 . .
    H H16 -0.3511 -0.2654 0.5342 0.040 Uiso calc R 1 1 . .
    C C17 -0.2304(3) -0.3420(3) 0.42909(17) 0.0403(7) Uani d . 1 1 . .
    H H17 -0.2504 -0.4327 0.4465 0.048 Uiso calc R 1 1 . .
    C C18 -0.1414(3) -0.3063(2) 0.35063(16) 0.0342(7) Uani d . 1 1 . .
    H H18 -0.1023 -0.3729 0.3147 0.041 Uiso calc R 1 1 . .
    C C21 0.0052(2) 0.3587(2) 0.23784(15) 0.0213(6) Uani d . 1 1 . .
    C C22 0.1193(2) 0.3853(2) 0.09563(16) 0.0224(6) Uani d . 1 1 . .
    C C23 0.1837(2) 0.4354(2) 0.15464(15) 0.0218(6) Uani d . 1 1 . .
    C C24 -0.0927(2) 0.2851(2) 0.12174(15) 0.0300(6) Uani d . 1 1 . .
    H H24A -0.0467 0.2512 0.0685 0.045 Uiso calc R 1 1 . .
    H H24B -0.1819 0.3626 0.1071 0.045 Uiso calc R 1 1 . .
    H H24C -0.1133 0.2037 0.1696 0.045 Uiso calc R 1 1 . .
    C C25 0.2933(2) 0.4973(2) 0.12575(15) 0.0241(6) Uani d . 1 1 . .
    H H25 0.3284 0.5009 0.0650 0.029 Uiso calc R 1 1 . .
    C C26 0.3682(2) 0.5595(2) 0.16923(16) 0.0219(6) Uani d . 1 1 . .
    C C27 0.3378(2) 0.5747(2) 0.25873(16) 0.0238(6) Uani d . 1 1 . .
    C C28 0.4158(3) 0.6439(2) 0.28910(16) 0.0288(6) Uani d . 1 1 . .
    H H28 0.3938 0.6553 0.3482 0.035 Uiso calc R 1 1 . .
    C C29 0.5248(3) 0.6955(2) 0.23309(17) 0.0314(7) Uani d . 1 1 . .
    H H29 0.5759 0.7410 0.2544 0.038 Uiso calc R 1 1 . .
    C C30 0.5579(2) 0.6795(2) 0.14511(17) 0.0319(7) Uani d . 1 1 . .
    H H30 0.6319 0.7136 0.1071 0.038 Uiso calc R 1 1 . .
    C C31 0.4811(2) 0.6132(2) 0.11422(16) 0.0289(6) Uani d . 1 1 . .
    H H31 0.5042 0.6032 0.0548 0.035 Uiso calc R 1 1 . .
    C C33 -0.0964(2) 0.3198(2) 0.31732(15) 0.0221(6) Uani d . 1 1 . .
    C C34 -0.0444(3) 0.2553(2) 0.40301(16) 0.0295(6) Uani d . 1 1 . .
    H H34 0.0537 0.2357 0.4088 0.035 Uiso calc R 1 1 . .
    C C35 -0.1373(3) 0.2200(2) 0.47980(16) 0.0334(7) Uani d . 1 1 . .
    H H35 -0.1012 0.1757 0.5368 0.040 Uiso calc R 1 1 . .
    C C36 -0.2833(3) 0.2502(2) 0.47222(16) 0.0290(6) Uani d . 1 1 . .
    H H36 -0.3458 0.2261 0.5239 0.035 Uiso calc R 1 1 . .
    C C37 -0.3360(3) 0.3161(2) 0.38798(16) 0.0282(6) Uani d . 1 1 . .
    H H37 -0.4348 0.3376 0.3830 0.034 Uiso calc R 1 1 . .
    C C38 -0.2438(2) 0.3510(2) 0.31025(15) 0.0254(6) Uani d . 1 1 . .
    H H38 -0.2807 0.3952 0.2535 0.030 Uiso calc R 1 1 . .
loop_
    _atom_site_aniso_label
    _atom_site_aniso_U_11
    _atom_site_aniso_U_22
    _atom_site_aniso_U_33
    _atom_site_aniso_U_12
    _atom_site_aniso_U_13
    _atom_site_aniso_U_23
    O1 0.0265(10) 0.0404(10) 0.0249(11) -0.0125(8) 0.0015(8) -0.0138(9)
    O2 0.0353(11) 0.0523(11) 0.0223(10) -0.0289(9) 0.0055(9) -0.0123(8)
    O3 0.0312(11) 0.0353(10) 0.0240(11) -0.0109(9) 0.0004(9) -0.0096(9)
    O4 0.0483(12) 0.0557(12) 0.0318(11) -0.0307(10) 0.0043(10) -0.0175(9)
    N1 0.0195(12) 0.0289(12) 0.0253(13) -0.0123(10) 0.0000(10) -0.0099(10)
    N2 0.0184(12) 0.0245(11) 0.0230(13) -0.0092(10) 0.0017(10) -0.0055(9)
    N3 0.0228(13) 0.0275(12) 0.0217(12) -0.0112(10) -0.0014(10) -0.0079(10)
    N4 0.0206(12) 0.0259(11) 0.0228(13) -0.0098(10) 0.0011(10) -0.0068(9)
    C1 0.0199(15) 0.0205(14) 0.0256(16) -0.0033(12) -0.0017(12) -0.0078(12)
    C2 0.0187(15) 0.0232(14) 0.0241(16) -0.0041(12) -0.0015(13) -0.0061(12)
    C3 0.0170(14) 0.0212(13) 0.0217(15) -0.0042(11) -0.0019(12) -0.0044(11)
    C4 0.0265(16) 0.0392(16) 0.0340(17) -0.0156(13) -0.0043(13) -0.0136(13)
    C5 0.0208(15) 0.0233(14) 0.0171(14) -0.0032(12) -0.0008(11) -0.0049(11)
    C6 0.0164(14) 0.0186(13) 0.0208(15) -0.0044(11) -0.0010(12) -0.0036(11)
    C7 0.0217(15) 0.0229(14) 0.0244(16) -0.0086(12) 0.0017(12) -0.0054(12)
    C8 0.0332(16) 0.0412(16) 0.0242(16) -0.0164(14) -0.0004(13) -0.0133(13)
    C9 0.0283(16) 0.0406(16) 0.0325(17) -0.0189(13) -0.0029(13) -0.0113(13)
    C10 0.0197(15) 0.0357(15) 0.0334(17) -0.0145(13) 0.0025(13) -0.0084(13)
    C11 0.0227(15) 0.0282(14) 0.0239(15) -0.0070(12) 0.0010(12) -0.0084(12)
    C13 0.0176(14) 0.0243(14) 0.0231(15) -0.0084(12) -0.0009(12) -0.0058(12)
    C14 0.0264(15) 0.0258(14) 0.0269(15) -0.0106(12) -0.0003(12) -0.0068(12)
    C15 0.0316(16) 0.0329(16) 0.0312(17) -0.0101(13) 0.0045(13) -0.0135(13)
    C16 0.0296(17) 0.0405(16) 0.0319(17) -0.0190(14) 0.0078(13) -0.0086(14)
    C17 0.0440(18) 0.0402(17) 0.0427(18) -0.0269(15) 0.0126(15) -0.0134(14)
    C18 0.0376(17) 0.0318(16) 0.0386(17) -0.0162(13) 0.0071(14) -0.0166(13)
    C21 0.0220(15) 0.0184(14) 0.0222(16) -0.0052(12) -0.0017(12) -0.0048(12)
    C22 0.0222(15) 0.0193(14) 0.0215(16) -0.0027(11) -0.0011(13) -0.0038(12)
    C23 0.0192(14) 0.0233(14) 0.0210(15) -0.0058(12) 0.0015(12) -0.0057(12)
    C24 0.0318(16) 0.0322(15) 0.0303(16) -0.0111(13) -0.0054(13) -0.0109(12)
    C25 0.0229(15) 0.0230(14) 0.0227(15) -0.0039(12) 0.0026(12) -0.0068(12)
    C26 0.0202(15) 0.0194(14) 0.0256(16) -0.0047(12) -0.0013(12) -0.0073(12)
    C27 0.0217(15) 0.0236(14) 0.0243(16) -0.0090(12) 0.0012(12) -0.0032(12)
    C28 0.0324(16) 0.0286(14) 0.0257(16) -0.0059(13) -0.0073(13) -0.0081(12)
    C29 0.0250(16) 0.0274(15) 0.0443(19) -0.0077(13) -0.0107(14) -0.0087(14)
    C30 0.0205(15) 0.0297(15) 0.0430(19) -0.0080(12) 0.0009(13) -0.0080(14)
    C31 0.0249(16) 0.0252(14) 0.0363(17) -0.0089(12) -0.0019(13) -0.0066(13)
    C33 0.0229(15) 0.0215(14) 0.0234(16) -0.0087(12) -0.0009(12) -0.0068(12)
    C34 0.0245(15) 0.0384(16) 0.0283(16) -0.0130(13) -0.0031(13) -0.0080(13)
    C35 0.0361(17) 0.0436(17) 0.0226(16) -0.0178(14) -0.0025(13) -0.0050(13)
    C36 0.0299(17) 0.0327(15) 0.0253(16) -0.0139(13) 0.0061(13) -0.0091(13)
    C37 0.0207(15) 0.0283(15) 0.0354(17) -0.0094(12) 0.0015(13) -0.0079(13)
    C38 0.0248(15) 0.0257(14) 0.0248(15) -0.0080(12) -0.0035(12) -0.0043(12)
_geom_special_details
;
All e.s.d.'s (except the e.s.d. in the dihedral angle between two l.s. planes)
are estimated using the full covariance matrix. The cell e.s.d.'s are taken
into account individually in the estimation of e.s.d.'s in distances, angles
and torsion angles; correlations between e.s.d.'s in cell parameters are only
used when they are defined by crystal symmetry. An approximate (isotropic)
treatment of cell e.s.d.'s is used for estimating e.s.d.'s involving l.s.
planes.
;
loop_
    _geom_bond_atom_site_label_1
    _geom_bond_atom_site_label_2
    _geom_bond_site_symmetry_2
    _geom_bond_distance
    _geom_bond_publ_flag
    O1 C2 . 1.222(2) ?
    O2 C7 . 1.347(2) ?
    O2 H2 . 0.8200 ?
    O3 C22 . 1.218(2) ?
    O4 C27 . 1.341(2) ?
    O4 H4 . 0.8200 ?
    N1 C2 . 1.392(3) ?
    N1 C1 . 1.390(3) ?
    N1 C4 . 1.458(2) ?
    N2 C1 . 1.311(2) ?
    N2 C3 . 1.397(3) ?
    N3 C21 . 1.383(3) ?
    N3 C22 . 1.392(3) ?
    N3 C24 . 1.458(2) ?
    N4 C21 . 1.306(2) ?
    N4 C23 . 1.400(3) ?
    C1 C13 . 1.464(3) ?
    C2 C3 . 1.471(3) ?
    C3 C5 . 1.347(3) ?
    C4 H4A . 0.9600 ?
    C4 H4B . 0.9600 ?
    C4 H4C . 0.9600 ?
    C5 C6 . 1.449(3) ?
    C5 H5 . 0.9300 ?
    C6 C11 . 1.406(3) ?
    C6 C7 . 1.409(3) ?
    C7 C8 . 1.392(3) ?
    C8 C9 . 1.374(3) ?
    C8 H8 . 0.9300 ?
    C9 C10 . 1.382(3) ?
    C9 H9 . 0.9300 ?
    C10 C11 . 1.372(3) ?
    C10 H10 . 0.9300 ?
    C11 H11 . 0.9300 ?
    C13 C14 . 1.383(3) ?
    C13 C18 . 1.388(3) ?
    C14 C15 . 1.385(3) ?
    C14 H14 . 0.9300 ?
    C15 C16 . 1.373(3) ?
    C15 H15 . 0.9300 ?
    C16 C17 . 1.380(3) ?
    C16 H16 . 0.9300 ?
    C17 C18 . 1.378(3) ?
    C17 H17 . 0.9300 ?
    C18 H18 . 0.9300 ?
    C21 C33 . 1.467(3) ?
    C22 C23 . 1.474(3) ?
    C23 C25 . 1.348(3) ?
    C24 H24A . 0.9600 ?
    C24 H24B . 0.9600 ?
    C24 H24C . 0.9600 ?
    C25 C26 . 1.450(3) ?
    C25 H25 . 0.9300 ?
    C26 C27 . 1.402(3) ?
    C26 C31 . 1.410(3) ?
    C27 C28 . 1.396(3) ?
    C28 C29 . 1.376(3) ?
    C28 H28 . 0.9300 ?
    C29 C30 . 1.381(3) ?
    C29 H29 . 0.9300 ?
    C30 C31 . 1.371(3) ?
    C30 H30 . 0.9300 ?
    C31 H31 . 0.9300 ?
    C33 C34 . 1.388(3) ?
    C33 C38 . 1.389(3) ?
    C34 C35 . 1.382(3) ?
    C34 H34 . 0.9300 ?
    C35 C36 . 1.378(3) ?
    C35 H35 . 0.9300 ?
    C36 C37 . 1.373(3) ?
    C36 H36 . 0.9300 ?
    C37 C38 . 1.387(3) ?
    C37 H37 . 0.9300 ?
    C38 H38 . 0.9300 ?
loop_
    _geom_angle_atom_site_label_1
    _geom_angle_atom_site_label_2
    _geom_angle_atom_site_label_3
    _geom_angle_site_symmetry_1
    _geom_angle_site_symmetry_3
    _geom_angle
    _geom_angle_publ_flag
    C7 O2 H2 . . 109.5 ?
    C27 O4 H4 . . 109.5 ?
    C2 N1 C1 . . 108.23(18) ?
    C2 N1 C4 . . 122.40(19) ?
    C1 N1 C4 . . 128.31(19) ?
    C1 N2 C3 . . 106.55(18) ?
    C21 N3 C22 . . 108.32(18) ?
    C21 N3 C24 . . 128.78(18) ?
    C22 N3 C24 . . 122.86(19) ?
    C21 N4 C23 . . 106.86(19) ?
    N2 C1 N1 . . 112.80(19) ?
    N2 C1 C13 . . 123.5(2) ?
    N1 C1 C13 . . 123.68(19) ?
    O1 C2 N1 . . 125.2(2) ?
    O1 C2 C3 . . 131.3(2) ?
    N1 C2 C3 . . 103.43(19) ?
    C5 C3 N2 . . 128.0(2) ?
    C5 C3 C2 . . 123.0(2) ?
    N2 C3 C2 . . 108.99(18) ?
    N1 C4 H4A . . 109.5 ?
    N1 C4 H4B . . 109.5 ?
    H4A C4 H4B . . 109.5 ?
    N1 C4 H4C . . 109.5 ?
    H4A C4 H4C . . 109.5 ?
    H4B C4 H4C . . 109.5 ?
    C3 C5 C6 . . 133.7(2) ?
    C3 C5 H5 . . 113.2 ?
    C6 C5 H5 . . 113.2 ?
    C11 C6 C7 . . 117.1(2) ?
    C11 C6 C5 . . 116.0(2) ?
    C7 C6 C5 . . 126.9(2) ?
    O2 C7 C8 . . 115.5(2) ?
    O2 C7 C6 . . 125.2(2) ?
    C8 C7 C6 . . 119.3(2) ?
    C9 C8 C7 . . 121.5(2) ?
    C9 C8 H8 . . 119.2 ?
    C7 C8 H8 . . 119.2 ?
    C8 C9 C10 . . 120.4(2) ?
    C8 C9 H9 . . 119.8 ?
    C10 C9 H9 . . 119.8 ?
    C11 C10 C9 . . 118.4(2) ?
    C11 C10 H10 . . 120.8 ?
    C9 C10 H10 . . 120.8 ?
    C10 C11 C6 . . 123.3(2) ?
    C10 C11 H11 . . 118.4 ?
    C6 C11 H11 . . 118.4 ?
    C14 C13 C18 . . 119.2(2) ?
    C14 C13 C1 . . 119.10(19) ?
    C18 C13 C1 . . 121.6(2) ?
    C13 C14 C15 . . 120.1(2) ?
    C13 C14 H14 . . 119.9 ?
    C15 C14 H14 . . 119.9 ?
    C16 C15 C14 . . 120.1(2) ?
    C16 C15 H15 . . 119.9 ?
    C14 C15 H15 . . 119.9 ?
    C15 C16 C17 . . 120.3(2) ?
    C15 C16 H16 . . 119.8 ?
    C17 C16 H16 . . 119.8 ?
    C18 C17 C16 . . 119.6(2) ?
    C18 C17 H17 . . 120.2 ?
    C16 C17 H17 . . 120.2 ?
    C17 C18 C13 . . 120.6(2) ?
    C17 C18 H18 . . 119.7 ?
    C13 C18 H18 . . 119.7 ?
    N4 C21 N3 . . 112.87(19) ?
    N4 C21 C33 . . 122.4(2) ?
    N3 C21 C33 . . 124.7(2) ?
    O3 C22 N3 . . 125.6(2) ?
    O3 C22 C23 . . 130.9(2) ?
    N3 C22 C23 . . 103.46(19) ?
    C25 C23 N4 . . 127.5(2) ?
    C25 C23 C22 . . 124.1(2) ?
    N4 C23 C22 . . 108.41(18) ?
    N3 C24 H24A . . 109.5 ?
    N3 C24 H24B . . 109.5 ?
    H24A C24 H24B . . 109.5 ?
    N3 C24 H24C . . 109.5 ?
    H24A C24 H24C . . 109.5 ?
    H24B C24 H24C . . 109.5 ?
    C23 C25 C26 . . 133.6(2) ?
    C23 C25 H25 . . 113.2 ?
    C26 C25 H25 . . 113.2 ?
    C27 C26 C31 . . 117.1(2) ?
    C27 C26 C25 . . 126.9(2) ?
    C31 C26 C25 . . 115.9(2) ?
    O4 C27 C28 . . 114.2(2) ?
    O4 C27 C26 . . 125.9(2) ?
    C28 C27 C26 . . 120.0(2) ?
    C29 C28 C27 . . 121.1(2) ?
    C29 C28 H28 . . 119.4 ?
    C27 C28 H28 . . 119.4 ?
    C28 C29 C30 . . 119.8(2) ?
    C28 C29 H29 . . 120.1 ?
    C30 C29 H29 . . 120.1 ?
    C31 C30 C29 . . 119.5(2) ?
    C31 C30 H30 . . 120.2 ?
    C29 C30 H30 . . 120.2 ?
    C30 C31 C26 . . 122.4(2) ?
    C30 C31 H31 . . 118.8 ?
    C26 C31 H31 . . 118.8 ?
    C34 C33 C38 . . 118.9(2) ?
    C34 C33 C21 . . 118.9(2) ?
    C38 C33 C21 . . 122.2(2) ?
    C35 C34 C33 . . 120.6(2) ?
    C35 C34 H34 . . 119.7 ?
    C33 C34 H34 . . 119.7 ?
    C36 C35 C34 . . 120.2(2) ?
    C36 C35 H35 . . 119.9 ?
    C34 C35 H35 . . 119.9 ?
    C37 C36 C35 . . 119.6(2) ?
    C37 C36 H36 . . 120.2 ?
    C35 C36 H36 . . 120.2 ?
    C36 C37 C38 . . 120.8(2) ?
    C36 C37 H37 . . 119.6 ?
    C38 C37 H37 . . 119.6 ?
    C33 C38 C37 . . 119.9(2) ?
    C33 C38 H38 . . 120.1 ?
    C37 C38 H38 . . 120.1 ?
loop_
    _geom_torsion_atom_site_label_1
    _geom_torsion_atom_site_label_2
    _geom_torsion_atom_site_label_3
    _geom_torsion_atom_site_label_4
    _geom_torsion_site_symmetry_1
    _geom_torsion_site_symmetry_2
    _geom_torsion_site_symmetry_3
    _geom_torsion_site_symmetry_4
    _geom_torsion
    _geom_torsion_publ_flag
    C2 N1 C1 N2 . . . . -0.1(2) ?
    C2 N1 C1 C13 . . . . -179.03(19) ?
    C4 N1 C1 N2 . . . . -168.39(19) ?
    C1 N1 C2 O1 . . . . 179.9(2) ?
    C1 N1 C2 C3 . . . . 0.0(2) ?
    C4 N1 C2 O1 . . . . -11.0(3) ?
    C4 N1 C2 C3 . . . . 169.06(17) ?
    C3 N2 C1 N1 . . . . 0.3(2) ?
    C3 N2 C1 C13 . . . . 179.15(19) ?
    C1 N2 C3 C2 . . . . -0.3(2) ?
    C1 N2 C3 C5 . . . . -179.1(2) ?
    N1 C1 C13 C14 . . . . -142.3(2) ?
    N1 C1 C13 C18 . . . . 41.4(3) ?
    N2 C1 C13 C14 . . . . 38.9(3) ?
    N2 C1 C13 C18 . . . . -137.4(2) ?
    O1 C2 C3 N2 . . . . -179.8(2) ?
    O1 C2 C3 C5 . . . . -0.8(4) ?
    N1 C2 C3 N2 . . . . 0.2(2) ?
    N1 C2 C3 C5 . . . . 179.09(19) ?
    N2 C3 C5 C6 . . . . 3.6(4) ?
    C2 C3 C5 C6 . . . . -175.1(2) ?
    C3 C5 C6 C7 . . . . 3.3(4) ?
    C3 C5 C6 C11 . . . . 179.8(2) ?
    C5 C6 C7 O2 . . . . -3.5(3) ?
    C5 C6 C7 C8 . . . . 175.3(2) ?
    C11 C6 C7 O2 . . . . -179.95(18) ?
    C11 C6 C7 C8 . . . . -1.1(3) ?
    C5 C6 C11 C10 . . . . -175.71(19) ?
    C7 C6 C11 C10 . . . . 1.1(3) ?
    O2 C7 C8 C9 . . . . 179.22(19) ?
    C6 C7 C8 C9 . . . . 0.3(3) ?
    C7 C8 C9 C10 . . . . 0.7(3) ?
    C8 C9 C10 C11 . . . . -0.7(3) ?
    C9 C10 C11 C6 . . . . -0.2(3) ?
    C1 C13 C14 C15 . . . . -177.4(2) ?
    C18 C13 C14 C15 . . . . -1.1(3) ?
    C1 C13 C18 C17 . . . . 176.4(2) ?
    C14 C13 C18 C17 . . . . 0.1(4) ?
    C13 C14 C15 C16 . . . . 1.0(3) ?
    C14 C15 C16 C17 . . . . 0.0(4) ?
    C15 C16 C17 C18 . . . . -1.0(4) ?
    C16 C17 C18 C13 . . . . 0.9(4) ?
loop_
    _geom_hbond_atom_site_label_D
    _geom_hbond_atom_site_label_H
    _geom_hbond_atom_site_label_A
    _geom_hbond_site_symmetry_A
    _geom_hbond_distance_DH
    _geom_hbond_distance_HA
    _geom_hbond_distance_DA
    _geom_hbond_angle_DHA
    _geom_hbond_publ_flag
    O2 H2 N2 1_555 0.82 1.80 2.615(2) 176 yes
    O4 H4 N4 1_555 0.82 1.79 2.612(3) 175 yes
    C4 H4A O1 1_555 0.96 2.56 2.896(3) 100 no
    C10 H10 O1 2_655 0.93 2.58 3.403(3) 148 yes
    C30 H30 O3 2_665 0.93 2.68 3.421(3) 137 yes
    C24 H24A O3 1_555 0.96 2.56 2.902(3) 101 no
data_global
_journal_date_recd_electronic     2012-02-10
_journal_date_accepted     2012-02-22
_journal_name_full     'Acta Crystallographica, Section E'
_journal_year     2012
_journal_volume     68
_journal_issue      3
_journal_page_first     o902
_journal_page_last     o903
_journal_paper_category     QO
_journal_paper_doi     10.1107/S1600536812007921
_journal_coeditor_code     ZS2183
_publ_contact_author_name     'Professor Kew-Yu Chen'
_publ_contact_author_address
;
Department of Chemical Engineering
Feng Chia University
40724 Taichung
Taiwan
;
_publ_contact_author_email     kyuchen@fcu.edu.tw
_publ_contact_author_fax     '886-4-24510890'
_publ_contact_author_phone     '886-4-24517250x3683'
_publ_section_title
;\
(<i>Z</i>)-4-(2-Hydroxybenzylidene)-1-methyl-2-phenyl-1<i>H</i>-imidazol-\
5(4<i>H</i>)-one
;
loop_
    _publ_author_name
    _publ_author_address
    'Ming-Jen Chang'
;
Department of Chemical Engineering
Feng Chia University
40724 Taichung
Taiwan
;
    'Hsing-Yang Tsai'
;
Department of Chemical Engineering
Feng Chia University
40724 Taichung
Taiwan
;
    'Tzu-Chien Fang'
;
Department of Chemical Engineering
Feng Chia University
40724 Taichung
Taiwan
;
    'Ming-Hui Luo'
;
Department of Chemical Engineering
Feng Chia University
40724 Taichung
Taiwan
;
    'Kew-Yu Chen'
;
Department of Chemical Engineering
Feng Chia University
40724 Taichung
Taiwan
;
