# Supplementary material for: (Z)-4-(2-Hy­droxy­benzyl­idene)-1-methyl-2-phenyl-1H-imidazol-5(4H)-one
Source: Acta Crystallogr Sect E Struct Rep Online. 2012 Feb 29;68(Pt 3):o902–3. doi: 10.1107/S1600536812007921 (PMC3297947; doi:10.1107/S1600536812007921)
Supplement: Supplementary file 2 [file e-68-0o902-Isup2.hkl]

#
# h,k,l, Fc-squared, Fo-squared, sigma(Fo-squared) and status flag
#
data_I
_shelx_title ' i8436 in P-1'
_shelx_refln_list_code          4
_shelx_F_calc_maximum      132.33
_exptl_crystal_F_000       584.00
_reflns_d_resolution_high  0.8401
 
loop_
 _symmetry_equiv_pos_as_xyz
 'x, y, z'
 '-x, -y, -z'
 
_cell_length_a     9.7843
_cell_length_b     9.8972
_cell_length_c    15.4313
_cell_angle_alpha  72.086
_cell_angle_beta   79.301
_cell_angle_gamma  70.500
 
_shelx_F_squared_multiplier     1.000
 
loop_
 _refln_index_h
 _refln_index_k
 _refln_index_l
 _refln_F_squared_calc
 _refln_F_squared_meas
 _refln_F_squared_sigma
 _refln_observed_status
   1   0   0     2887.93     3374.84     31.13 o
   2   0   0        0.08        1.19      2.09 o
   3   0   0      668.01      678.23     10.84 o
   4   0   0      172.27      190.54      8.31 o
   5   0   0      726.33      781.48     17.07 o
   6   0   0        8.62        8.03      8.91 o
   7   0   0      735.01      763.83     28.66 o
   8   0   0      653.58      639.86     40.50 o
   9   0   0      444.79      419.08     37.06 o
  10   0   0        0.50        1.35     24.88 o
 -10   1   0       49.23       25.33     29.35 o
  -9   1   0       29.93       39.29     25.66 o
  -8   1   0        2.38        5.19     19.56 o
  -7   1   0      149.89      151.73     21.54 o
  -6   1   0      141.08      158.67     12.76 o
  -5   1   0       45.66       47.50      8.24 o
  -4   1   0      410.60      424.63     11.85 o
  -3   1   0      342.18      340.03     12.29 o
  -2   1   0      616.95      550.00     32.83 o
  -1   1   0        0.03        7.85      2.04 o
   0   1   0       66.90       57.62      1.69 o
   1   1   0        6.48        8.05      1.10 o
   2   1   0       39.72       43.98      2.82 o
   3   1   0      140.55      132.50      6.39 o
   4   1   0      220.57      213.87     11.29 o
   5   1   0       22.08       19.32      6.08 o
   6   1   0        1.39        1.15      6.96 o
   7   1   0        5.83        2.97     10.63 o
   8   1   0        0.86        0.05     15.59 o
   9   1   0      149.68      171.03     28.76 o
  10   1   0       33.75       16.43     25.99 o
  11   1   0        0.66        3.77     44.16 o
 -10   2   0       94.47      105.34     35.99 o
  -9   2   0        9.17        9.93     25.58 o
  -8   2   0       81.26      105.05     26.59 o
  -7   2   0      105.22       93.61     20.58 o
  -6   2   0      413.57      447.80     20.92 o
  -5   2   0      388.06      406.04     14.50 o
  -4   2   0      510.23      480.30     25.95 o
  -3   2   0      584.30      596.46     13.35 o
  -2   2   0    17511.76    23096.16    207.15 o
  -1   2   0      848.37      821.97     10.37 o
   0   2   0      218.15      178.38      3.39 o
   1   2   0     1298.29     1142.30     24.33 o
   2   2   0       85.17      104.91      3.85 o
   3   2   0      821.28      804.16     12.09 o
   4   2   0      262.84      258.02      8.53 o
   5   2   0       76.28       81.79      7.38 o
   6   2   0      397.81      394.42     15.11 o
   7   2   0      364.38      335.88     25.97 o
   8   2   0      185.48      180.75     19.36 o
   9   2   0      336.97      349.33     30.84 o
  10   2   0        0.03        7.85     33.86 o
  11   2   0       40.71       32.54     44.28 o
  -9   3   0        2.56        0.00     32.33 o
  -8   3   0       37.50       42.31     26.04 o
  -7   3   0        0.67       -1.60     17.70 o
  -6   3   0       14.46       17.45     13.80 o
  -5   3   0        0.18       -2.67      9.50 o
  -4   3   0       35.17       32.70      8.47 o
  -3   3   0        1.49        0.72      5.96 o
  -2   3   0       15.53        9.86      4.83 o
  -1   3   0      172.58      164.40      6.12 o
   0   3   0     1053.55     1046.75     10.47 o
   1   3   0      526.05      495.20      9.29 o
   2   3   0      881.46      864.83      9.52 o
   3   3   0        3.11        1.86      3.12 o
   4   3   0       66.19       80.47      6.14 o
   5   3   0        3.92        0.03      5.01 o
   6   3   0        3.49        3.38      6.82 o
   7   3   0      295.51      273.10     15.17 o
   8   3   0        1.17        0.36     12.45 o
   9   3   0      139.12      143.11     23.89 o
  10   3   0       16.88       15.71     33.66 o
  11   3   0        0.42        5.71     39.98 o
  -9   4   0        2.75       -7.55     38.35 o
  -8   4   0      114.50       67.48     38.59 o
  -7   4   0        7.49        1.73     24.45 o
  -6   4   0        9.98       16.02     15.96 o
  -5   4   0       77.14       77.50     15.82 o
  -4   4   0       91.65       99.49     11.45 o
  -3   4   0      340.82      312.63     13.11 o
  -2   4   0     8814.56     9897.24     83.67 o
  -1   4   0        0.90        1.74      4.04 o
   0   4   0     2238.82     2284.62     32.51 o
   1   4   0      472.86      472.55     12.16 o
   2   4   0        0.60        1.61      2.99 o
   3   4   0     2229.46     2416.61     29.28 o
   4   4   0     1496.08     1462.99     18.47 o
   5   4   0      533.81      523.91     13.32 o
   6   4   0      409.98      436.51     13.23 o
   7   4   0      878.50      850.64     21.81 o
   8   4   0      157.93      177.31     20.36 o
   9   4   0     2352.63     2245.58     54.41 o
  10   4   0        3.13        7.65     32.64 o
  11   4   0       38.06       32.95     41.11 o
  -8   5   0        6.47        6.94     36.72 o
  -7   5   0        0.16        3.77     30.90 o
  -6   5   0        0.38        0.12     21.98 o
  -5   5   0        0.28       -2.24     16.19 o
  -4   5   0      164.70      169.12     19.94 o
  -3   5   0        7.98       10.22      9.79 o
  -2   5   0      680.62      662.32     15.65 o
  -1   5   0      189.53      165.33      8.65 o
   0   5   0      135.09      142.72      6.71 o
   1   5   0       73.94       67.61      4.57 o
   2   5   0      138.97      156.48      7.32 o
   3   5   0        2.46        1.35      3.71 o
   4   5   0       30.97       26.40      5.39 o
   5   5   0       67.02       60.15      8.78 o
   6   5   0      103.14      110.22     12.08 o
   7   5   0       75.81       74.67     12.17 o
   8   5   0      203.97      182.07     19.82 o
   9   5   0       25.44       26.32     20.13 o
  10   5   0       31.10       28.80     27.79 o
  11   5   0        1.47        3.77     38.45 o
  -7   6   0        5.60        0.00     35.29 o
  -6   6   0       19.75       24.62     25.84 o
  -5   6   0       35.00       32.27     22.34 o
  -4   6   0     1065.24      994.54     43.07 o
  -3   6   0      278.65      284.71     18.34 o
  -2   6   0      195.93      197.12     14.51 o
  -1   6   0      280.14      270.22     11.37 o
   0   6   0       80.12       77.03      8.05 o
   1   6   0      283.39      262.94      8.85 o
   2   6   0       50.04       48.43      5.38 o
   3   6   0        1.80        4.78      4.70 o
   4   6   0       83.47       68.76      7.79 o
   5   6   0     1429.01     1394.08     20.28 o
   6   6   0      236.81      237.27     13.54 o
   7   6   0     1311.95     1304.05     32.26 o
   8   6   0      355.00      336.40     25.42 o
   9   6   0      316.31      320.75     29.22 o
  10   6   0       50.59       36.60     26.20 o
  11   6   0        0.64        1.12     40.08 o
  -6   7   0        0.01       -1.02     36.71 o
  -5   7   0        7.76        7.78     24.72 o
  -4   7   0        7.99        5.65     21.76 o
  -3   7   0        1.41       -5.29     19.26 o
  -2   7   0       33.53       36.69     13.73 o
  -1   7   0       65.81       70.09      9.41 o
   0   7   0        5.28        3.59      9.28 o
   1   7   0        0.82        2.65      7.21 o
   2   7   0       16.11       16.65      8.35 o
   3   7   0        0.74        2.38      6.49 o
   4   7   0       27.74       25.09      9.33 o
   5   7   0       42.51       52.14     11.62 o
   6   7   0       72.10       72.81     10.73 o
   7   7   0        2.56        4.78     14.58 o
   8   7   0       16.43       21.35     15.82 o
   9   7   0        0.06       -2.89     26.01 o
  10   7   0        5.99        6.29     32.13 o
  -5   8   0       89.98       61.54     35.42 o
  -4   8   0      496.04      444.78     44.60 o
  -3   8   0        2.71        3.14     26.34 o
  -2   8   0       27.64       18.94     16.91 o
  -1   8   0       41.94       45.35     16.32 o
   0   8   0        2.35        4.04     12.44 o
   1   8   0        2.60        5.64     10.26 o
   2   8   0      145.10      141.65     10.79 o
   3   8   0        6.77       14.81      8.10 o
   4   8   0      430.92      398.06     17.28 o
   5   8   0        2.68        2.49     12.17 o
   6   8   0      238.45      246.98     24.68 o
   7   8   0     1455.85     1472.95     44.01 o
   8   8   0       45.55       47.71     26.34 o
   9   8   0      177.53      185.75     36.07 o
  10   8   0        0.15       -5.25     34.17 o
  -3   9   0        4.38        8.99     28.72 o
  -2   9   0       47.86       50.97     28.41 o
  -1   9   0       66.57       79.17     22.13 o
   0   9   0        6.97        7.35     16.06 o
   1   9   0        8.77        6.37     16.40 o
   2   9   0        4.10        2.87     17.51 o
   3   9   0       60.67       56.97     13.54 o
   4   9   0       17.70       15.07     14.43 o
   5   9   0       70.10       68.67     19.27 o
   6   9   0      274.86      283.97     23.66 o
   7   9   0        0.77        4.30     19.62 o
   8   9   0       73.61      100.33     30.06 o
   9   9   0       51.15       72.51     33.86 o
  -1  10   0       36.23       38.76     28.82 o
   0  10   0       24.43       32.34     28.12 o
   1  10   0        0.01       -1.02     21.13 o
   2  10   0        0.97        2.79     18.03 o
   3  10   0       94.60       82.74     17.86 o
   4  10   0       11.68       17.29     16.65 o
   5  10   0     2044.23     2175.03     81.52 o
   6  10   0       28.08       41.67     26.80 o
   7  10   0        0.72       -8.24     30.27 o
   2  11   0        7.49        8.09     23.64 o
   3  11   0       15.49       17.45     20.72 o
   4  11   0      129.15      135.44     23.02 o
   5  11   0        2.69        3.64     23.12 o
  -7 -10   1       75.31      111.74     50.21 o
  -6 -10   1      278.93      287.58     35.34 o
  -5 -10   1        5.75        1.96     23.16 o
  -4 -10   1       83.98       84.61     21.22 o
  -3 -10   1      310.96      281.36     24.95 o
  -2 -10   1        0.51        7.40     20.19 o
  -1 -10   1       23.59       16.92     31.08 o
   0 -10   1       39.50       53.93     31.51 o
   1 -10   1        7.05       11.86     28.59 o
  -8  -9   1       22.59       35.94     28.12 o
  -7  -9   1       11.61       15.39     23.99 o
  -6  -9   1        0.00        0.55     17.50 o
  -5  -9   1       62.50       58.46     22.84 o
  -4  -9   1        7.94        5.85     16.35 o
  -3  -9   1       17.83       27.21     15.89 o
  -2  -9   1        5.10        4.98     16.00 o
  -1  -9   1        5.48       10.89     14.64 o
   0  -9   1        1.76        2.98     16.39 o
   1  -9   1        2.96        5.34     22.82 o
   2  -9   1       63.86       56.83     29.20 o
   3  -9   1        8.34       10.18     30.96 o
  -9  -8   1       34.61       36.72     30.79 o
  -8  -8   1       15.48       10.74     25.50 o
  -7  -8   1       43.92       62.29     23.90 o
  -6  -8   1     1544.40     1571.07     43.62 o
  -5  -8   1        7.70        5.93     13.70 o
  -4  -8   1     1038.10     1035.19     25.57 o
  -3  -8   1      114.79      114.28     12.18 o
  -2  -8   1        0.67        3.34      9.75 o
  -1  -8   1       28.34       34.44     11.69 o
   0  -8   1       40.80       46.70     14.64 o
   1  -8   1        5.70        7.67     15.95 o
   2  -8   1      103.60      112.61     19.74 o
   3  -8   1      427.28      491.34     42.37 o
   4  -8   1      132.99      153.32     36.55 o
   5  -8   1      395.20      294.36     44.77 o
 -10  -7   1        0.24       -0.91     33.13 o
  -9  -7   1       20.10       10.97     27.66 o
  -8  -7   1        4.17        7.85     16.50 o
  -7  -7   1      118.31      114.55     20.28 o
  -6  -7   1        0.12        0.78     11.96 o
  -5  -7   1       39.53       39.27     12.20 o
  -4  -7   1       38.65       48.85     10.11 o
  -3  -7   1      109.05      119.06     10.96 o
  -2  -7   1       15.22       18.43      8.12 o
  -1  -7   1        3.87        0.34      8.11 o
   0  -7   1        0.98        4.51     10.04 o
   1  -7   1       14.22       15.86      9.16 o
   2  -7   1      284.79      296.37     19.81 o
   3  -7   1      263.55      242.82     27.83 o
   4  -7   1        0.62       -0.96     23.19 o
   5  -7   1       57.72       63.50     27.66 o
   6  -7   1       15.19       11.53     38.45 o
 -10  -6   1      182.65      202.37     32.50 o
  -9  -6   1       71.84       67.66     23.05 o
  -8  -6   1      933.40      829.41     50.89 o
  -7  -6   1     1047.07     1080.80     33.20 o
  -6  -6   1      881.41      933.77     25.29 o
  -5  -6   1     1052.68     1076.69     20.60 o
  -4  -6   1      564.39      581.68     13.99 o
  -3  -6   1      202.89      198.85     10.94 o
  -2  -6   1      824.97      844.00     15.13 o
  -1  -6   1      433.71      445.38     13.25 o
   0  -6   1      309.31      307.04     12.62 o
   1  -6   1      971.71      943.45     17.82 o
   2  -6   1      164.56      156.48     12.06 o
   3  -6   1     3348.07     3221.81     45.75 o
   4  -6   1      156.72      170.74     22.94 o
   5  -6   1       66.10       68.13     21.50 o
   6  -6   1        8.79       13.42     24.03 o
   7  -6   1        1.25        1.06     31.19 o
 -11  -5   1       43.70       35.91     44.89 o
 -10  -5   1       36.12       39.01     28.91 o
  -9  -5   1        9.85       15.95     20.27 o
  -8  -5   1       62.56       62.80     18.38 o
  -7  -5   1       11.35       18.31     11.64 o
  -6  -5   1       38.66       47.34     11.04 o
  -5  -5   1       13.57       12.54      8.03 o
  -4  -5   1        0.00       -0.22      5.74 o
  -3  -5   1        0.59       -0.92      4.37 o
  -2  -5   1       53.57       57.26      4.94 o
  -1  -5   1      165.93      168.17      6.95 o
   0  -5   1       24.58       22.49      4.63 o
   1  -5   1       14.37       17.76      6.06 o
   2  -5   1        5.74        6.18      7.30 o
   3  -5   1        0.54       -1.83      9.74 o
   4  -5   1        1.12        5.43     14.43 o
   5  -5   1       46.85       53.75     19.31 o
   6  -5   1       14.29       12.59     21.78 o
   7  -5   1       24.08       29.48     33.87 o
   8  -5   1        9.15        4.79     39.16 o
 -11  -4   1        3.36       -4.39     38.65 o
 -10  -4   1        4.92        7.24     33.04 o
  -9  -4   1      300.91      264.49     29.28 o
  -8  -4   1      677.93      607.14     30.18 o
  -7  -4   1     1309.16     1305.43     28.17 o
  -6  -4   1        5.89        3.78      7.09 o
  -5  -4   1      343.60      361.45     12.27 o
  -4  -4   1       41.14       35.64      5.66 o
  -3  -4   1      173.17      195.91      7.67 o
  -2  -4   1       27.23       30.14      3.17 o
  -1  -4   1      363.40      344.34      7.16 o
   0  -4   1      726.43      685.80      9.92 o
   1  -4   1     1210.88     1099.99     22.35 o
   2  -4   1      944.73      901.41     16.10 o
   3  -4   1     8486.37     9698.66    147.12 o
   4  -4   1      186.34      204.42     12.79 o
   5  -4   1        8.29        3.83     12.86 o
   6  -4   1       41.94       42.44     19.10 o
   7  -4   1      172.93      168.63     34.03 o
   8  -4   1        1.10        6.53     33.96 o
 -11  -3   1       29.16       36.52     43.46 o
 -10  -3   1       14.65       25.09     35.70 o
  -9  -3   1       53.25       45.73     21.46 o
  -8  -3   1      348.80      348.41     21.43 o
  -7  -3   1       14.25       12.19      9.96 o
  -6  -3   1        3.63        3.31      7.27 o
  -5  -3   1       13.13       11.16      6.62 o
  -4  -3   1       76.66       87.40      6.82 o
  -3  -3   1        0.59        1.05      3.51 o
  -2  -3   1      120.30      116.66      4.77 o
  -1  -3   1       57.83       53.03      3.03 o
   0  -3   1      193.69      177.08      5.23 o
   1  -3   1      555.92      507.68     11.03 o
   2  -3   1      141.43      143.78      7.42 o
   3  -3   1      572.93      591.98     14.55 o
   4  -3   1       19.33       13.66      7.46 o
   5  -3   1        6.92        8.65     10.16 o
   6  -3   1        7.77        7.01     13.22 o
   7  -3   1       95.16       87.11     22.05 o
   8  -3   1       52.18       43.05     25.47 o
   9  -3   1        3.36        2.35     36.61 o
 -11  -2   1      292.13      349.57     63.90 o
 -10  -2   1      298.25      276.12     37.44 o
  -9  -2   1      161.35      167.84     25.59 o
  -8  -2   1      578.02      596.31     30.71 o
  -7  -2   1      301.47      322.30     17.91 o
  -6  -2   1      534.46      571.55     16.44 o
  -5  -2   1      210.97      230.73     11.17 o
  -4  -2   1       21.87       34.03      5.15 o
  -3  -2   1     1569.75     1659.09     19.58 o
  -2  -2   1      142.19      147.26      5.06 o
  -1  -2   1       22.72       19.69      1.95 o
   0  -2   1      407.20      389.33      5.73 o
   2  -2   1     2399.41     2446.57     27.39 o
   3  -2   1      607.53      620.03     13.59 o
   4  -2   1       47.25       49.62      6.97 o
   5  -2   1       30.79       35.11      8.43 o
   6  -2   1      484.32      511.87     23.92 o
   7  -2   1        3.52        2.39     15.67 o
   8  -2   1      155.82      154.12     28.71 o
   9  -2   1      357.84      339.19     39.25 o
  10  -2   1      364.22      381.09     46.53 o
 -11  -1   1       46.77       62.13     35.69 o
 -10  -1   1      217.03      234.98     37.06 o
  -9  -1   1       73.18       76.95     33.88 o
  -8  -1   1      160.41      166.85     22.37 o
  -7  -1   1      317.08      324.60     19.43 o
  -6  -1   1      314.15      330.48     14.37 o
  -5  -1   1      221.01      221.84     10.16 o
  -4  -1   1       59.88       57.37      5.20 o
  -3  -1   1       69.27       67.96      4.18 o
  -2  -1   1       21.08       19.08      2.62 o
  -1  -1   1       11.49        8.01      1.62 o
   0  -1   1       32.04       34.22      1.53 o
   1  -1   1       19.65       19.16      2.42 o
   2  -1   1       24.07       21.21      3.41 o
   3  -1   1     1261.41     1228.67     53.44 o
   4  -1   1        0.72        2.35      5.22 o
   5  -1   1       91.82      106.71      9.12 o
   6  -1   1       25.97       23.60      9.32 o
   7  -1   1       22.20       21.47     16.32 o
   8  -1   1       22.85       26.66     21.13 o
   9  -1   1       43.31       26.20     24.86 o
  10  -1   1       20.15       28.06     28.25 o
 -10   0   1        4.80       12.16     27.43 o
  -9   0   1       49.95       53.62     24.35 o
  -8   0   1        0.03        2.53     17.59 o
  -7   0   1       17.36       15.85     13.15 o
  -6   0   1      839.46      880.86     22.73 o
  -5   0   1      282.81      312.16     12.33 o
  -4   0   1      360.51      337.28     10.46 o
  -3   0   1     2222.04     2294.02     19.30 o
  -2   0   1     1446.80     1499.36     12.89 o
  -1   0   1     2468.74     2695.19     27.16 o
   0   0   1     1363.66     1214.77    185.50 o
   1   0   1     1646.89     1754.31     25.01 o
   2   0   1    10062.91    13201.04    125.72 o
   3   0   1      215.03      245.28      6.93 o
   4   0   1     1299.30     1286.82     16.97 o
   5   0   1      142.31      175.26      9.80 o
   6   0   1      133.52      151.96     12.13 o
   7   0   1      158.92      161.96     16.29 o
   8   0   1       85.45       93.16     23.37 o
   9   0   1        4.07        0.15     22.18 o
  10   0   1      253.46      249.70     37.36 o
 -10   1   1        5.28        5.30     28.73 o
  -9   1   1       78.99       88.65     27.20 o
  -8   1   1        1.31        4.92     19.80 o
  -7   1   1        8.16        6.15     15.37 o
  -6   1   1        4.88        6.25     10.19 o
  -5   1   1        3.82        6.47      7.09 o
  -4   1   1       15.95       17.78      5.70 o
  -3   1   1       28.76       26.61      5.09 o
  -2   1   1        0.33       -0.42      3.02 o
  -1   1   1       13.05        8.08      2.13 o
   0   1   1       20.45       24.80      1.11 o
   1   1   1       52.06       53.42      1.70 o
   2   1   1       91.14       96.35      3.63 o
   3   1   1      466.02      438.65     22.66 o
   4   1   1      403.14      392.74     19.43 o
   5   1   1       59.80       58.81      6.97 o
   6   1   1        0.16       -1.74      7.07 o
   7   1   1       21.28       26.33     10.87 o
   8   1   1      197.93      199.86     23.83 o
   9   1   1       32.83       34.18     22.50 o
  10   1   1       86.56      101.94     29.95 o
  11   1   1        4.11        3.34     29.87 o
 -10   2   1       91.27       94.18     35.30 o
  -9   2   1       22.51       32.90     26.86 o
  -8   2   1       35.62       29.92     23.09 o
  -7   2   1      137.43      173.48     22.94 o
  -6   2   1      250.81      269.86     18.07 o
  -5   2   1        5.41        7.36      7.72 o
  -4   2   1      183.65      171.60     21.14 o
  -3   2   1      620.62      603.69     13.38 o
  -2   2   1     2110.21     2111.55     33.48 o
   0   2   1     4379.05     4808.37     63.82 o
   1   2   1     6976.63     8309.25    142.16 o
   2   2   1      108.73      102.88      3.40 o
   3   2   1      732.60      669.52     10.23 o
   4   2   1      958.54     1003.61     20.01 o
   5   2   1     2108.18     2172.76     24.43 o
   6   2   1      157.45      171.15     10.58 o
   7   2   1      505.71      495.49     38.21 o
   8   2   1     1474.83     1463.10     38.63 o
   9   2   1      161.36      148.46     24.54 o
  10   2   1      923.01      893.37     52.28 o
  11   2   1        1.07        4.79     40.79 o
  -9   3   1      133.17      138.15     46.56 o
  -8   3   1       11.26       11.99     23.80 o
  -7   3   1       16.26       23.61     19.07 o
  -6   3   1       23.12       19.91     13.85 o
  -5   3   1       11.61       11.13      9.94 o
  -4   3   1        0.00       -0.36      7.28 o
  -3   3   1      198.22      200.08     10.30 o
  -2   3   1      121.69      123.29      7.14 o
  -1   3   1        2.88        5.33      3.35 o
   0   3   1      262.71      249.60      4.74 o
   1   3   1     2661.98     2538.00     56.39 o
   2   3   1      256.98      258.75      4.89 o
   3   3   1        0.54        0.78      2.79 o
   4   3   1       23.72       24.98      4.81 o
   5   3   1        0.00       -1.67      5.41 o
   6   3   1       21.18       24.30      6.87 o
   7   3   1       22.52       22.20      8.54 o
   8   3   1      139.37      140.45     16.46 o
   9   3   1      107.21      107.82     22.37 o
  10   3   1        2.34       -0.95     28.11 o
  11   3   1        3.25        0.92     38.35 o
  -9   4   1       70.90       55.10     43.37 o
  -8   4   1      333.15      315.28     53.19 o
  -7   4   1        2.15        3.72     24.58 o
  -6   4   1       95.87       92.55     18.88 o
  -5   4   1      231.99      228.20     19.73 o
  -4   4   1       35.87       32.12      9.51 o
  -3   4   1     2117.77     2149.04     37.85 o
  -2   4   1     2734.07     2818.30     40.91 o
  -1   4   1      257.95      221.86     18.58 o
   0   4   1     3682.60     3738.30     48.59 o
   1   4   1      661.33      549.71     41.41 o
   2   4   1     1762.95     1566.05     39.46 o
   3   4   1        5.06        2.43      2.72 o
   4   4   1      110.55      132.16      9.31 o
   5   4   1      354.97      353.60     11.48 o
   6   4   1     1383.50     1380.01     21.78 o
   7   4   1        2.18        1.33      8.57 o
   8   4   1      843.32      828.45     32.06 o
   9   4   1      284.89      287.57     25.85 o
  10   4   1        3.01        9.08     31.72 o
  11   4   1       73.80       84.19     44.09 o
  -8   5   1        1.08       -0.92     36.20 o
  -7   5   1        0.78        2.96     31.00 o
  -6   5   1        0.02        5.64     23.59 o
  -5   5   1       22.41       17.33     18.15 o
  -4   5   1       13.02        5.96     13.70 o
  -3   5   1       11.19        8.09      8.63 o
  -2   5   1       26.10       22.90      6.98 o
  -1   5   1      226.03      239.59      9.64 o
   0   5   1      208.51      201.64      7.97 o
   1   5   1      317.68      318.04     12.38 o
   2   5   1      508.52      551.35     33.47 o
   3   5   1       59.81       62.24      4.13 o
   4   5   1       41.98       49.39      5.28 o
   5   5   1       23.92       28.49      6.99 o
   6   5   1       40.81       37.86      8.85 o
   7   5   1       64.18       72.73     10.93 o
   8   5   1        1.15        0.15     13.70 o
   9   5   1       51.89       46.81     21.18 o
  10   5   1      102.60      124.57     28.11 o
  11   5   1        7.63       -1.12     38.45 o
  -7   6   1        4.78        6.94     34.98 o
  -6   6   1       56.32       51.35     27.78 o
  -5   6   1       65.08       67.41     23.42 o
  -4   6   1       96.16       88.22     21.75 o
  -3   6   1      197.99      158.10     15.12 o
  -2   6   1      259.24      256.73     14.07 o
  -1   6   1       35.51       36.75      7.79 o
   0   6   1       25.29       30.26      7.56 o
   1   6   1       12.34       12.55      5.28 o
   2   6   1       53.03       43.52     20.48 o
   3   6   1      298.47      322.58     16.29 o
   4   6   1        0.50        1.76      5.68 o
   5   6   1        1.87        2.61      6.28 o
   6   6   1        1.50        0.55      8.41 o
   7   6   1     1563.13     1533.29     31.18 o
   8   6   1     3636.11     3655.75    155.57 o
   9   6   1      286.54      281.08     25.56 o
  10   6   1       25.94       23.61     22.98 o
  11   6   1       12.77       -6.53     40.80 o
  -6   7   1        9.17        6.83     36.82 o
  -5   7   1        0.49        0.86     24.13 o
  -4   7   1        5.39        5.12     20.52 o
  -3   7   1      736.52      763.23     38.33 o
  -2   7   1        3.19        2.61     12.47 o
  -1   7   1       28.97       26.41      8.22 o
   0   7   1      239.42      249.32     13.92 o
   1   7   1        0.02       -1.05      6.31 o
   2   7   1       16.63        8.06     23.23 o
   3   7   1        3.88        4.24     22.85 o
   4   7   1       28.56       28.11      7.90 o
   5   7   1       13.71       16.76      9.93 o
   6   7   1       95.27       95.95     11.02 o
   7   7   1      300.59      317.37     21.21 o
   8   7   1       52.69       58.06     24.49 o
   9   7   1        5.02        4.66     18.93 o
  10   7   1        0.01        0.46     29.97 o
  -5   8   1        1.88        0.13     30.90 o
  -4   8   1       10.35        5.82     26.54 o
  -3   8   1       23.13       11.59     23.01 o
  -2   8   1      145.44      143.16     17.50 o
  -1   8   1       77.42       63.90     16.72 o
   0   8   1       13.78        8.47     12.51 o
   1   8   1       83.52       87.43     12.99 o
   2   8   1       46.74       58.77     28.90 o
   3   8   1        3.97        5.82     28.37 o
   4   8   1       27.98       41.31      8.89 o
   5   8   1      248.40      257.67     16.70 o
   6   8   1     1812.43     1943.02     40.81 o
   7   8   1      107.53      120.72     20.83 o
   8   8   1       44.72       52.36     25.10 o
   9   8   1       26.58       12.30     27.00 o
  10   8   1       21.54       28.60     33.01 o
  -3   9   1        0.31        1.31     26.53 o
  -2   9   1       10.81        7.37     24.90 o
  -1   9   1        0.45       -2.70     17.75 o
   0   9   1      234.19      243.02     21.59 o
   1   9   1        6.88        6.18     15.18 o
   2   9   1        7.41       10.61     12.34 o
   3   9   1        5.36        6.51     35.09 o
   4   9   1        0.17       -0.52     15.32 o
   5   9   1       36.79       45.75     17.02 o
   6   9   1       37.24       34.89     16.00 o
   7   9   1       90.42      102.88     21.35 o
   8   9   1      152.16      176.34     31.66 o
   9   9   1        0.11       -1.56     28.90 o
  -2  10   1        0.05        7.11     29.52 o
  -1  10   1       75.09       72.27     27.93 o
   0  10   1        3.52        4.21     26.19 o
   1  10   1       14.64       14.18     20.93 o
   2  10   1        0.54       -1.87     16.34 o
   3  10   1       79.41       73.07     63.69 o
   4  10   1       33.50        9.69     58.86 o
   5  10   1      572.90      630.81     31.93 o
   6  10   1       63.77       52.30     24.70 o
   7  10   1       16.19        7.55     28.81 o
   8  10   1        0.95       -2.96     44.16 o
   1  11   1        0.93       -2.25     27.09 o
   2  11   1       10.68        5.10     31.21 o
   5  11   1        4.52       11.93     29.17 o
   6  11   1       79.34       93.96     27.46 o
  -6 -10   2        6.89        7.08     31.03 o
  -5 -10   2      361.72      322.95     35.21 o
  -4 -10   2       28.84       25.13     22.69 o
  -3 -10   2      175.96      156.07     33.67 o
  -2 -10   2      135.10      119.60     26.02 o
  -1 -10   2        1.33        2.87     24.61 o
   0 -10   2        6.69       13.56     42.43 o
   1 -10   2        5.80       14.58     29.92 o
  -8  -9   2        0.11        4.12     30.05 o
  -7  -9   2        2.26        2.55     25.71 o
  -6  -9   2       21.23       14.44     19.95 o
  -5  -9   2        0.01        1.92     16.47 o
  -4  -9   2       87.81       76.41     21.13 o
  -3  -9   2        6.70        4.03     18.05 o
  -2  -9   2        3.07        1.41     18.58 o
  -1  -9   2       31.20       31.56     16.10 o
   0  -9   2       14.04       12.33     17.96 o
   1  -9   2       17.40       13.32     23.94 o
   2  -9   2        3.07       -1.70     27.69 o
   3  -9   2       39.80       33.89     34.02 o
  -9  -8   2       13.95       15.09     31.28 o
  -8  -8   2       36.40       47.71     29.82 o
  -7  -8   2      216.67      189.82     29.99 o
  -6  -8   2      270.06      266.82     24.32 o
  -5  -8   2       26.64       32.50     15.99 o
  -4  -8   2      614.17      625.22     24.37 o
  -3  -8   2      199.53      197.59     15.67 o
  -2  -8   2        2.44        2.44     11.55 o
  -1  -8   2       43.91       51.74     13.25 o
   0  -8   2      435.36      452.00     23.89 o
   1  -8   2        7.48        7.37     16.51 o
   2  -8   2       69.38       58.66     20.39 o
   3  -8   2       24.00       17.36     27.90 o
   4  -8   2      905.27      861.31     58.43 o
 -10  -7   2        0.07        2.79     33.47 o
  -9  -7   2        1.95        2.99     29.40 o
  -8  -7   2        5.57        3.94     18.25 o
  -7  -7   2       21.22       16.79     18.40 o
  -6  -7   2       67.57       75.77     15.50 o
  -5  -7   2       69.39       71.36     15.51 o
  -4  -7   2       24.11       28.08     11.01 o
  -3  -7   2        6.73        6.57      9.13 o
  -2  -7   2        0.84       -1.62      8.60 o
  -1  -7   2        2.83        4.69     10.29 o
   0  -7   2       16.50       15.37     11.34 o
   1  -7   2       61.04       72.08     13.09 o
   2  -7   2       17.97       15.42     14.40 o
   3  -7   2       21.73       14.42     20.49 o
   4  -7   2        5.82        4.81     24.03 o
   5  -7   2       58.42       73.01     31.57 o
   6  -7   2       32.95       24.48     37.95 o
 -10  -6   2       12.54       -1.40     29.95 o
  -9  -6   2       52.26       47.25     24.13 o
  -8  -6   2      335.93      352.44     27.39 o
  -7  -6   2      985.21      896.47     35.20 o
  -6  -6   2      132.04      135.34     15.15 o
  -5  -6   2       22.62       19.70      9.39 o
  -4  -6   2      110.33      120.29      9.14 o
  -3  -6   2        7.45        7.79      7.82 o
  -2  -6   2       83.75       97.00      9.31 o
  -1  -6   2       88.34       86.60     10.29 o
   0  -6   2      220.16      223.31      9.89 o
   1  -6   2       22.41       17.84      8.35 o
   2  -6   2      130.13      124.46     12.76 o
   3  -6   2      527.07      476.13     22.48 o
   4  -6   2     2153.91     2054.07     54.89 o
   5  -6   2        2.44        2.85     21.16 o
   6  -6   2        2.61        6.98     27.68 o
   7  -6   2        2.72        8.46     38.55 o
 -10  -5   2        2.45       -7.34     33.76 o
  -9  -5   2        6.03       18.55     21.79 o
  -8  -5   2       54.26       49.64     19.35 o
  -7  -5   2       91.57       96.00     15.58 o
  -6  -5   2      114.52      115.54     11.18 o
  -5  -5   2       54.82       60.84     10.01 o
  -4  -5   2      293.46      277.67     12.39 o
  -3  -5   2      169.43      165.59      7.39 o
  -2  -5   2       82.37       78.93      5.61 o
  -1  -5   2       44.43       46.16      5.17 o
   0  -5   2        0.26        0.99      4.92 o
   1  -5   2        5.46        8.52      6.75 o
   2  -5   2      118.53      115.90     10.22 o
   3  -5   2      101.42      103.62     13.70 o
   4  -5   2      163.65      151.33     17.96 o
   5  -5   2      123.94      125.91     20.33 o
   6  -5   2       20.73       22.42     21.97 o
   7  -5   2        0.28       -0.63     27.72 o
   8  -5   2        9.96       -2.35     36.82 o
 -11  -4   2        3.27        2.04     43.34 o
 -10  -4   2      169.40      163.84     47.09 o
  -9  -4   2        2.88       36.10     31.31 o
  -8  -4   2      646.28      591.27     30.72 o
  -7  -4   2     1961.68     1937.46     41.92 o
  -6  -4   2      530.71      529.89     16.31 o
  -5  -4   2       67.63       73.07      7.28 o
  -4  -4   2      162.18      159.39      8.61 o
  -3  -4   2     1576.19     1668.42     17.78 o
  -2  -4   2     1288.17     1357.51     13.48 o
  -1  -4   2       17.08       19.00      3.40 o
   0  -4   2      197.46      188.54      7.16 o
   1  -4   2      623.18      616.75     11.67 o
   2  -4   2     8073.57     8786.17    108.98 o
   3  -4   2     1630.03     1616.12     22.86 o
   4  -4   2       67.56       67.15      9.87 o
   5  -4   2       97.26       88.82     14.79 o
   6  -4   2        0.40       -0.43     16.94 o
   7  -4   2      158.27      135.41     32.88 o
   8  -4   2        3.80       21.72     35.39 o
 -11  -3   2        2.70       -3.37     40.59 o
 -10  -3   2       52.13       63.46     39.69 o
  -9  -3   2       60.84       67.69     28.89 o
  -8  -3   2      180.88      182.48     21.35 o
  -7  -3   2        8.46        7.54     10.79 o
  -6  -3   2      158.52      168.83     11.09 o
  -5  -3   2      124.37      117.47      8.35 o
  -4  -3   2       43.03       46.99      5.31 o
  -3  -3   2       21.95       32.76      4.81 o
  -2  -3   2        9.21        6.91      3.07 o
  -1  -3   2        9.08       10.91      2.87 o
   0  -3   2       51.02       49.49      3.77 o
   1  -3   2        7.13        8.74      3.87 o
   2  -3   2       34.86       29.81      5.47 o
   3  -3   2        1.17       -0.23      5.89 o
   4  -3   2       25.84       22.21      7.54 o
   5  -3   2      243.55      247.71     15.82 o
   6  -3   2        5.05        6.54     13.13 o
   7  -3   2        0.23       -2.01     18.51 o
   8  -3   2       38.07       34.95     23.39 o
   9  -3   2        4.40      -12.24     35.39 o
 -11  -2   2        0.34       10.10     43.75 o
 -10  -2   2       42.33       36.16     29.51 o
  -9  -2   2        0.09        3.30     20.24 o
  -8  -2   2       15.46       13.15     17.42 o
  -7  -2   2       41.65       33.25     13.39 o
  -6  -2   2       43.63       37.53      8.76 o
  -5  -2   2     1525.83     1669.81     22.79 o
  -4  -2   2        6.54       11.59      4.89 o
  -3  -2   2      217.55      179.84      6.59 o
  -2  -2   2     2069.54     1961.83     23.35 o
  -1  -2   2      927.59      887.03      9.10 o
   0  -2   2     3252.18     3086.36     37.39 o
   1  -2   2    15795.04    20295.50    162.46 o
   2  -2   2     2428.55     2488.33     31.50 o
   3  -2   2     1093.37     1101.34     16.07 o
   4  -2   2      450.95      409.32     12.30 o
   5  -2   2      528.88      516.60     22.59 o
   6  -2   2        1.66        0.62     11.31 o
   7  -2   2       71.33       56.59     18.08 o
   8  -2   2      124.53      122.04     27.32 o
   9  -2   2       15.12        9.74     26.00 o
  10  -2   2        6.17       10.71     29.32 o
 -10  -1   2       10.47        9.31     28.00 o
  -9  -1   2       55.19       42.87     24.18 o
  -8  -1   2       77.29       83.25     20.77 o
  -7  -1   2      148.52      138.04     16.74 o
  -6  -1   2      163.41      158.13     12.47 o
  -5  -1   2      116.74      127.41      9.68 o
  -4  -1   2       10.61       10.43      5.46 o
  -3  -1   2       70.50       71.79      4.47 o
  -2  -1   2       38.50       36.17      3.39 o
  -1  -1   2       17.87       20.40      2.10 o
   0  -1   2       14.81        9.52      1.94 o
   1  -1   2      332.79      313.93      5.26 o
   2  -1   2     2747.21     2839.38     35.17 o
   3  -1   2     1023.44      976.12     40.65 o
   4  -1   2        9.76        7.01      5.01 o
   5  -1   2      205.75      234.95     11.47 o
   6  -1   2       11.73       10.69      9.49 o
   7  -1   2        2.10        0.95     14.94 o
   8  -1   2       10.18       13.39     20.59 o
   9  -1   2       78.08       85.13     27.80 o
  10  -1   2       77.34       86.70     32.52 o
 -10   0   2      273.08      301.51     41.43 o
  -9   0   2      155.21      139.01     40.55 o
  -8   0   2        0.40       -6.42     24.58 o
  -7   0   2      351.33      333.61     23.90 o
  -6   0   2        2.38        9.46      8.91 o
  -5   0   2     2724.85     2946.09     34.60 o
  -4   0   2      120.07      139.90      7.86 o
  -3   0   2      857.97      901.84     13.39 o
  -2   0   2      351.04      345.63      7.65 o
  -1   0   2     8565.19    10286.41    162.17 o
   0   0   2     7930.71     9869.43     81.45 o
   1   0   2     5121.22     5862.53     43.61 o
   2   0   2     9917.99    12974.03    103.71 o
   3   0   2      384.57      389.85      7.61 o
   4   0   2      754.18      787.32     13.93 o
   5   0   2      117.58      118.47      8.40 o
   6   0   2      312.60      324.89     15.37 o
   7   0   2        8.97        8.91     11.50 o
   8   0   2       78.15       68.10     21.69 o
   9   0   2     1083.68     1067.02     54.09 o
  10   0   2       53.59       79.02     29.30 o
 -10   1   2       57.51       88.26     49.59 o
  -9   1   2       23.00       17.94     25.14 o
  -8   1   2       30.37       32.15     21.77 o
  -7   1   2       80.15       68.31     17.82 o
  -6   1   2       15.48       22.50     10.88 o
  -5   1   2       89.12       93.31      9.36 o
  -4   1   2        0.66        0.01      5.43 o
  -3   1   2       14.40       15.76      4.87 o
  -2   1   2       45.61       47.15      4.32 o
  -1   1   2       17.82       14.33      2.54 o
   0   1   2      122.44      105.23      2.88 o
   1   1   2       35.74       32.86      1.86 o
   2   1   2      144.42      144.62      4.77 o
   3   1   2     1516.16     1397.21     82.38 o
   4   1   2      208.44      204.65      8.10 o
   5   1   2      334.66      346.29     11.43 o
   6   1   2       35.09       37.83      8.09 o
   7   1   2        6.33        7.41      9.80 o
   8   1   2        8.19       10.28     16.55 o
   9   1   2       95.00       88.30     25.47 o
  10   1   2       91.65       76.22     28.87 o
  11   1   2       23.90       20.82     30.80 o
 -10   2   2       18.44       16.70     32.07 o
  -9   2   2       19.94       23.06     27.03 o
  -8   2   2       33.80       31.26     22.16 o
  -7   2   2      603.68      581.42     33.65 o
  -6   2   2       21.40       17.79     12.94 o
  -5   2   2      558.07      554.81     16.26 o
  -4   2   2        2.41        1.51      6.41 o
  -3   2   2       19.01       12.09      5.34 o
  -2   2   2      578.68      535.32     10.83 o
  -1   2   2     2600.67     2522.59     34.65 o
   0   2   2     1754.41     1690.02     26.34 o
   1   2   2    10688.86        0.57      4.10 o
   2   2   2     2838.42     2770.48     29.73 o
   3   2   2     1816.33     1754.41     21.03 o
   4   2   2       26.61       35.63      4.73 o
   5   2   2      265.95      333.48      9.68 o
   6   2   2      511.40      527.17     13.66 o
   7   2   2      107.64      105.84     11.57 o
   8   2   2       72.10       70.71     14.47 o
   9   2   2      695.35      681.77     38.41 o
  10   2   2     1262.53     1269.16     67.97 o
  11   2   2      101.83       88.39     32.72 o
  -9   3   2       59.94       59.18     40.41 o
  -8   3   2        0.05       -1.97     23.58 o
  -7   3   2        0.00        2.74     18.20 o
  -6   3   2        1.92       -0.29     13.33 o
  -5   3   2       13.15       12.44     10.23 o
  -4   3   2       10.03       13.35      7.87 o
  -3   3   2       18.78       16.21      6.46 o
  -2   3   2      216.85      208.91      8.66 o
  -1   3   2     1006.24      953.41     15.59 o
   0   3   2     2461.98     2346.83     24.72 o
   1   3   2     3470.17     3500.91     55.36 o
   2   3   2       37.79       32.76      2.37 o
   3   3   2      111.01       99.56      4.54 o
   4   3   2       54.93       56.78      5.15 o
   5   3   2        0.02       -0.05      5.12 o
   6   3   2        1.89        4.21      6.13 o
   7   3   2       25.25       18.56      8.36 o
   8   3   2       82.19       83.14     14.30 o
   9   3   2       30.79       33.00     19.04 o
  10   3   2        0.02        2.63     25.39 o
  11   3   2      137.05      131.00     47.79 o
  -8   4   2        3.64       -1.22     32.84 o
  -7   4   2       59.01       34.23     27.33 o
  -6   4   2      108.16      108.92     19.67 o
  -5   4   2        5.12        2.93     12.87 o
  -4   4   2      191.24      196.83     13.02 o
  -3   4   2      324.97      329.89     13.12 o
  -2   4   2      369.85      359.35     11.59 o
  -1   4   2      709.75      611.75     11.59 o
   0   4   2      443.01      425.10      7.08 o
   1   4   2        0.23       -0.38      3.95 o
   2   4   2       25.93       17.41      4.04 o
   3   4   2      454.89      442.42      6.97 o
   4   4   2        0.39       -0.08      3.95 o
   5   4   2       36.89       46.04      6.27 o
   6   4   2      186.76      176.37     10.82 o
   7   4   2       78.80       72.68      9.63 o
   8   4   2     2644.92     2615.10     46.72 o
   9   4   2     1390.52     1392.51     40.19 o
  10   4   2       37.86       47.55     29.93 o
  11   4   2       21.96       26.93     39.58 o
  -8   5   2        5.14       12.34     36.51 o
  -7   5   2       63.77       47.35     34.90 o
  -6   5   2        0.20       -8.92     22.57 o
  -5   5   2       20.55       19.45     18.14 o
  -4   5   2        0.05        1.42     14.86 o
  -3   5   2        6.21        4.97      8.66 o
  -2   5   2      413.99      417.21     13.08 o
  -1   5   2      315.00      309.95     10.97 o
   0   5   2       70.19       72.41      5.68 o
   1   5   2      397.42      372.32     11.01 o
   2   5   2      347.58      323.80     15.02 o
   3   5   2      255.39      247.86      6.21 o
   4   5   2       70.01       77.93      5.43 o
   5   5   2        5.29        4.73      6.17 o
   6   5   2        3.54        4.82      8.05 o
   7   5   2       56.83       58.60     11.86 o
   8   5   2        4.89        5.29     13.03 o
   9   5   2        0.03       -3.27     16.52 o
  10   5   2        1.30        0.75     23.05 o
  11   5   2      149.54      178.40     50.04 o
  -7   6   2      188.01      167.84     45.36 o
  -6   6   2       68.41       77.05     30.54 o
  -5   6   2       43.29       53.73     25.84 o
  -4   6   2        1.58        2.02     20.17 o
  -3   6   2      236.49      222.08     17.52 o
  -2   6   2       23.19       17.56      9.59 o
  -1   6   2       18.42       23.36      7.51 o
   0   6   2      207.91      215.00     10.80 o
   1   6   2        0.86        0.19      4.43 o
   2   6   2      840.75      879.77     44.41 o
   3   6   2      478.22      489.59     18.51 o
   4   6   2      402.73      405.03     10.38 o
   5   6   2        0.08        0.15      5.90 o
   6   6   2      324.42      318.30     14.31 o
   7   6   2      314.37      335.50     18.00 o
   8   6   2       99.08       96.06     21.72 o
   9   6   2       32.33       24.73     18.06 o
  10   6   2       83.61       67.24     23.57 o
  11   6   2      111.59      115.46     46.45 o
  -6   7   2        3.82       14.07     34.57 o
  -5   7   2        1.95       -1.28     24.58 o
  -4   7   2        0.12        2.99     21.55 o
  -3   7   2       99.41       96.38     21.88 o
  -2   7   2       13.22       16.36     11.38 o
  -1   7   2       26.19       27.39      8.30 o
   0   7   2       13.19       14.56      9.10 o
   1   7   2       33.41       29.16      6.93 o
   2   7   2       44.25       45.63     24.51 o
   3   7   2        0.32       -2.97     20.77 o
   4   7   2       38.03       43.44      7.67 o
   5   7   2        2.60        2.97      8.79 o
   6   7   2        3.54        1.70     11.68 o
   7   7   2       49.97       51.67     14.21 o
   8   7   2        6.34        0.63     20.24 o
   9   7   2       23.50       17.09     19.13 o
  10   7   2       11.35       14.09     29.12 o
  -5   8   2       15.45       12.33     30.40 o
  -4   8   2       22.63       18.57     27.29 o
  -3   8   2        1.00        4.57     23.35 o
  -2   8   2       95.78       90.21     16.39 o
  -1   8   2       74.16       71.62     16.34 o
   0   8   2      677.51      661.70     23.87 o
   1   8   2      226.30      230.04     14.00 o
   2   8   2        0.77        1.61     26.28 o
   3   8   2       17.42       17.74     28.31 o
   4   8   2        0.47        5.36     26.54 o
   5   8   2      194.08      212.73     14.64 o
   6   8   2     1262.95     1377.71     34.89 o
   7   8   2      263.72      278.47     24.15 o
   8   8   2       11.43       11.72     22.50 o
   9   8   2       67.29       49.44     27.95 o
  10   8   2       15.48       23.69     31.41 o
  -4   9   2       40.82       34.90     32.88 o
  -3   9   2       28.78       34.89     28.18 o
  -2   9   2       72.74       63.50     26.09 o
  -1   9   2      104.10      119.43     21.55 o
   0   9   2       13.77       11.16     14.61 o
   1   9   2       16.50       14.60     14.97 o
   2   9   2        3.15       -5.58     32.71 o
   3   9   2        4.31        4.09     33.99 o
   4   9   2       18.32       13.02     34.50 o
   5   9   2      277.08      243.04     19.37 o
   6   9   2        3.19        1.43     14.53 o
   7   9   2        3.63       13.52     17.68 o
   8   9   2       99.72      122.47     28.45 o
   9   9   2       26.22       50.36     30.28 o
  -2  10   2       82.82       97.89     32.72 o
  -1  10   2        0.36        0.39     24.35 o
   0  10   2      278.20      249.24     33.69 o
   1  10   2       62.86       62.61     21.87 o
   2  10   2      215.37      198.07     20.26 o
   3  10   2       50.52       44.28     61.22 o
   4  10   2      519.82      535.24     82.10 o
   5  10   2        0.76       -2.64     15.56 o
   6  10   2        0.26        0.09     21.65 o
   7  10   2       19.34       21.51     28.04 o
   8  10   2       55.02       47.24     46.12 o
   1  11   2        0.87        4.51     26.32 o
   2  11   2        7.15        5.00     20.77 o
   6  11   2        0.00       -4.09     23.00 o
  -5 -10   3      257.16      240.36     36.90 o
  -4 -10   3       21.06       23.36     25.93 o
  -3 -10   3      256.97      273.75     32.18 o
  -2 -10   3       24.73       18.68     33.16 o
  -1 -10   3       14.17       16.19     35.07 o
   0 -10   3        9.10        8.06     46.51 o
  -7  -9   3        0.94        8.24     27.11 o
  -6  -9   3        2.10        0.00     24.54 o
  -5  -9   3        0.45        2.49     18.69 o
  -4  -9   3       12.73        8.48     16.75 o
  -3  -9   3        8.20        7.82     15.70 o
  -2  -9   3      100.29       96.80     18.08 o
  -1  -9   3        0.86        0.16     16.44 o
   0  -9   3        0.26        4.30     21.42 o
   1  -9   3        0.51        1.61     25.01 o
   2  -9   3        5.74        4.44     27.58 o
  -9  -8   3       27.30       31.46     34.45 o
  -8  -8   3        4.38        0.56     28.12 o
  -7  -8   3       21.96       26.02     25.33 o
  -6  -8   3        0.40        4.13     21.94 o
  -5  -8   3        5.46        8.00     16.62 o
  -4  -8   3       41.49       39.79     16.13 o
  -3  -8   3       29.68       26.56     13.94 o
  -2  -8   3        3.76        7.67     13.09 o
  -1  -8   3       55.60       49.22     15.08 o
   0  -8   3       78.54       88.26     17.05 o
   1  -8   3        0.06       -4.36     19.29 o
   2  -8   3        2.66        9.56     24.44 o
   3  -8   3       35.97       26.59     28.44 o
   4  -8   3       79.33       44.78     33.79 o
  -9  -7   3       11.88       11.38     30.91 o
  -8  -7   3       14.71        9.58     26.52 o
  -7  -7   3       67.44       53.41     16.66 o
  -6  -7   3       70.85       66.89     16.37 o
  -5  -7   3       40.64       36.34     13.26 o
  -4  -7   3      138.32      140.07     15.43 o
  -3  -7   3       27.37       24.81     11.06 o
  -2  -7   3        1.92        1.24     10.15 o
  -1  -7   3       76.94       78.98     12.68 o
   0  -7   3        1.01        1.55      9.32 o
   1  -7   3        8.51        7.89     12.92 o
   2  -7   3        0.04       -2.21     15.54 o
   3  -7   3       20.49       23.17     22.01 o
   4  -7   3        4.53        7.13     25.57 o
   5  -7   3      156.51      153.22     38.86 o
 -10  -6   3       37.14       59.47     43.87 o
  -9  -6   3      195.07      200.93     30.13 o
  -8  -6   3        9.81       14.86     19.17 o
  -7  -6   3       74.07       65.40     17.43 o
  -6  -6   3      701.35      722.84     32.77 o
  -5  -6   3      224.62      208.90     14.85 o
  -4  -6   3        9.59       12.20      8.57 o
  -3  -6   3       26.73       26.30      7.51 o
  -2  -6   3     1610.08     1677.77     28.39 o
  -1  -6   3      104.07      111.40      8.59 o
   0  -6   3       23.74       34.11      7.76 o
   1  -6   3        6.28       11.97      8.94 o
   2  -6   3      165.18      177.22     14.20 o
   3  -6   3      530.45      552.81     29.94 o
   4  -6   3     1581.73     1498.40     45.90 o
   5  -6   3      176.12      170.29     27.43 o
   6  -6   3      244.69      248.78     54.07 o
   7  -6   3       15.28       17.65     38.35 o
 -10  -5   3       27.60       11.12     36.52 o
  -9  -5   3       53.23       57.76     31.12 o
  -8  -5   3       20.50        9.13     18.92 o
  -7  -5   3       13.10       13.91     14.46 o
  -6  -5   3      207.92      186.08     13.80 o
  -5  -5   3        5.82        6.55      9.39 o
  -4  -5   3      235.78      241.75     11.88 o
  -3  -5   3        0.00       -1.15      6.10 o
  -2  -5   3       13.67       12.15      5.59 o
  -1  -5   3        3.75        3.35      5.06 o
   0  -5   3       11.12       11.88      6.18 o
   1  -5   3        3.40        3.08      7.29 o
   2  -5   3        5.82        2.94      8.49 o
   3  -5   3       21.34       23.53     11.11 o
   4  -5   3      147.92      171.00     19.39 o
   5  -5   3       23.99       23.26     19.55 o
   6  -5   3      122.26      127.32     30.11 o
   7  -5   3       31.06       35.03     30.67 o
 -10  -4   3      103.07       55.73     39.81 o
  -9  -4   3       25.56       23.77     31.11 o
  -8  -4   3        2.97       -1.05     19.22 o
  -7  -4   3      534.10      492.88     26.05 o
  -6  -4   3       73.55       78.79     10.65 o
  -5  -4   3       88.09       80.92      8.34 o
  -4  -4   3     1117.34     1150.51     18.70 o
  -3  -4   3       92.85       95.22      6.69 o
  -2  -4   3      149.23      145.83      7.03 o
  -1  -4   3        8.06        5.11      4.16 o
   0  -4   3      176.53      179.81      7.69 o
   1  -4   3        9.73       -0.22      5.14 o
   2  -4   3     5477.57     5972.40     58.14 o
   3  -4   3       18.29       17.51      7.71 o
   4  -4   3      207.64      213.35     14.68 o
   5  -4   3       34.25       26.94     13.51 o
   6  -4   3       70.56       64.20     19.39 o
   7  -4   3       14.58       19.51     29.53 o
   8  -4   3       37.55       45.60     37.85 o
 -10  -3   3        1.45       -2.75     34.88 o
  -9  -3   3       38.79       24.51     27.33 o
  -8  -3   3        0.00        0.96     16.02 o
  -7  -3   3       45.04       47.34     15.50 o
  -6  -3   3       31.41       23.95      8.76 o
  -5  -3   3       51.51       46.07      7.63 o
  -4  -3   3       73.05       78.04      6.70 o
  -3  -3   3      292.71      310.50      9.78 o
  -2  -3   3       27.16       25.74      4.17 o
  -1  -3   3       65.40       63.52      4.24 o
   0  -3   3        2.09        3.38      3.53 o
   1  -3   3       11.60       14.81      4.43 o
   2  -3   3      305.74      304.85     10.37 o
   3  -3   3      451.50      451.04     12.42 o
   4  -3   3       84.82       83.88      8.85 o
   5  -3   3        2.28        2.26     10.44 o
   6  -3   3        0.03        1.33     13.10 o
   7  -3   3      127.08      131.86     22.95 o
   8  -3   3        6.01        6.16     22.14 o
   9  -3   3        5.70        8.87     37.53 o
 -10  -2   3       13.80       22.85     38.86 o
  -9  -2   3      314.40      329.20     36.05 o
  -8  -2   3      884.05      850.44     39.50 o
  -7  -2   3       83.31       73.42     15.37 o
  -6  -2   3      379.95      389.08     17.43 o
  -5  -2   3      196.69      194.82     11.42 o
  -4  -2   3     6690.25     7721.42     79.89 o
  -3  -2   3      185.39      206.75      7.69 o
  -2  -2   3      664.35      676.53     12.05 o
  -1  -2   3      181.69      176.36      5.41 o
   0  -2   3       41.73       43.10      3.75 o
   1  -2   3      503.20      481.41      8.04 o
   2  -2   3      116.96      139.29      6.42 o
   3  -2   3      225.19      241.41      8.98 o
   4  -2   3      748.98      724.25     14.83 o
   5  -2   3      294.24      277.36     14.58 o
   6  -2   3       46.97       54.47     12.29 o
   7  -2   3        6.84        5.52     16.46 o
   8  -2   3       45.16       35.35     21.68 o
   9  -2   3        0.82        1.16     25.65 o
  10  -2   3      149.37      131.51     37.48 o
 -10  -1   3      186.64      196.50     37.18 o
  -9  -1   3        2.42        1.30     23.12 o
  -8  -1   3      171.15      165.91     24.73 o
  -7  -1   3       47.07       53.76     16.00 o
  -6  -1   3      421.16      430.16     18.26 o
  -5  -1   3      169.90      182.69     11.12 o
  -4  -1   3      146.32      141.00     11.96 o
  -3  -1   3       26.55       21.72      4.30 o
  -2  -1   3       52.27       46.44      3.75 o
  -1  -1   3        6.64        7.78      2.72 o
   0  -1   3       30.47       32.53      2.61 o
   1  -1   3       12.79       10.17      2.71 o
   2  -1   3     2786.94     2610.09     93.53 o
   3  -1   3      379.28      348.21     13.71 o
   4  -1   3      103.79       97.94      7.08 o
   5  -1   3      249.32      260.61     10.88 o
   6  -1   3       10.45       13.54      8.74 o
   7  -1   3        6.13        1.62     14.21 o
   8  -1   3        3.96        4.16     18.09 o
   9  -1   3       20.10       13.60     21.60 o
  10  -1   3       14.66       13.65     29.05 o
 -10   0   3      379.31      439.19     46.67 o
  -9   0   3       56.69       70.88     27.13 o
  -8   0   3       48.58       39.56     22.27 o
  -7   0   3       12.89       15.25     16.23 o
  -6   0   3      866.50      893.09     25.04 o
  -5   0   3        0.02       -1.88      7.56 o
  -4   0   3     1054.01     1144.71     17.85 o
  -3   0   3     2509.06     2837.63     24.00 o
  -2   0   3      959.99      926.17     13.67 o
  -1   0   3      881.84      802.38     11.97 o
   0   0   3     2691.15     2473.61     18.96 o
   1   0   3     4086.42     4329.85     39.88 o
   2   0   3     1298.67     1229.57     15.69 o
   3   0   3     1040.98      987.32     12.77 o
   4   0   3        0.11        1.83      4.17 o
   5   0   3       22.55       30.26      5.97 o
   6   0   3        0.32       -0.18      6.88 o
   7   0   3      239.07      229.83     18.98 o
   8   0   3        5.40        1.05     16.82 o
   9   0   3       19.53       25.68     22.00 o
  10   0   3       12.33       10.47     27.21 o
 -10   1   3       34.06       18.43     32.05 o
  -9   1   3       15.95       10.30     26.87 o
  -8   1   3       39.19       32.85     30.71 o
  -7   1   3        6.85       14.83     23.27 o
  -6   1   3       89.23       81.57     13.26 o
  -5   1   3      165.26      157.47     11.03 o
  -4   1   3       31.08       36.07      7.97 o
  -3   1   3       15.62       10.85      5.03 o
  -2   1   3        9.19        6.11      3.67 o
  -1   1   3       83.90       65.62      8.41 o
   0   1   3      404.34      368.09      6.19 o
   1   1   3       73.18       68.72      3.04 o
   2   1   3      924.73      879.50     39.54 o
   3   1   3     1715.93     1716.04     69.02 o
   4   1   3      164.89      170.68      7.53 o
   5   1   3      175.00      177.55      8.94 o
   6   1   3       29.19       33.77      7.77 o
   7   1   3       13.01       15.90      9.61 o
   8   1   3        2.82        1.62     14.95 o
   9   1   3       30.47       41.36     21.38 o
  10   1   3        0.40        0.26     24.96 o
  11   1   3       20.29       14.14     30.80 o
  -9   2   3       43.41       42.34     43.77 o
  -8   2   3        2.08        2.72     21.98 o
  -7   2   3      152.70      131.02     22.71 o
  -6   2   3      135.65      147.75     17.07 o
  -5   2   3      453.49      458.22     18.54 o
  -4   2   3       15.01       14.04      7.12 o
  -3   2   3        2.19        5.24      5.09 o
  -2   2   3      878.47      853.01     13.76 o
  -1   2   3      455.27      396.92      8.43 o
   0   2   3     2188.82     1971.01     26.29 o
   1   2   3     2059.28     1998.65     18.13 o
   2   2   3      530.79      458.21      7.13 o
   3   2   3      205.12      176.98      5.95 o
   4   2   3       11.78       11.50      4.75 o
   5   2   3     1194.57     1253.58     17.91 o
   6   2   3        3.30        4.92      6.50 o
   7   2   3      214.65      198.87     12.93 o
   8   2   3       63.85       70.78     16.77 o
   9   2   3      678.19      751.19     36.61 o
  10   2   3      334.02      307.96     33.26 o
  11   2   3        5.67       10.40     29.48 o
  -9   3   3        3.41        1.02     37.53 o
  -8   3   3       13.94       19.98     25.21 o
  -7   3   3       48.42       67.99     21.27 o
  -6   3   3       66.87       68.35     16.27 o
  -5   3   3        0.07       -0.16      9.58 o
  -4   3   3       37.88       35.84      8.72 o
  -3   3   3        2.68        2.67      6.18 o
  -2   3   3      132.92      137.26      7.79 o
  -1   3   3      244.01      226.69      7.72 o
   0   3   3     3400.41     3553.90     40.46 o
   1   3   3      845.68      772.25      8.52 o
   2   3   3      106.60       98.28      4.12 o
   3   3   3       36.23       39.63      3.78 o
   4   3   3      113.08      125.11      6.21 o
   5   3   3       16.28       21.22      6.11 o
   6   3   3        0.35        0.08      6.44 o
   7   3   3        0.60        2.10      8.34 o
   8   3   3        4.37        2.10     11.35 o
   9   3   3       18.39       23.78     17.59 o
  10   3   3        7.00        9.55     25.53 o
  11   3   3        1.31       -0.92     37.73 o
  -8   4   3      205.70      166.24     45.67 o
  -7   4   3        1.28        2.94     25.34 o
  -6   4   3       85.07       90.12     19.29 o
  -5   4   3      598.28      580.29     27.37 o
  -4   4   3      240.05      231.11     13.80 o
  -3   4   3      257.45      273.29     12.50 o
  -2   4   3        1.88        1.19      5.61 o
  -1   4   3        8.26        5.03      4.50 o
   0   4   3      282.78      283.07      7.55 o
   1   4   3       12.50       13.50      3.04 o
   2   4   3      183.34      177.23      5.15 o
   3   4   3     4561.21     5106.84     40.05 o
   4   4   3     3034.55     3268.12     22.96 o
   5   4   3     2552.84     2730.56     26.68 o
   6   4   3       13.52       10.68      7.16 o
   7   4   3      240.00      254.47     12.99 o
   8   4   3       64.33       59.71     13.36 o
   9   4   3      623.25      598.76     30.12 o
  10   4   3       58.63       41.96     29.57 o
  11   4   3       66.18       73.88     42.86 o
  -8   5   3       16.04       10.51     37.53 o
  -7   5   3        0.44       -2.86     30.29 o
  -6   5   3       21.76       15.04     25.29 o
  -5   5   3       46.44       51.78     20.15 o
  -4   5   3        1.55        0.83     14.56 o
  -3   5   3        0.86        1.05      8.68 o
  -2   5   3        1.11       -3.00      6.56 o
  -1   5   3       11.85       11.59      6.04 o
   0   5   3      567.71      500.72     11.45 o
   1   5   3     1134.36     1137.66     15.49 o
   2   5   3       37.45       37.26      3.74 o
   3   5   3      194.53      191.02      6.33 o
   4   5   3        5.12        6.42      4.40 o
   5   5   3       10.77        8.60      6.03 o
   6   5   3        3.12        1.36      8.24 o
   7   5   3       34.23       35.03     11.78 o
   8   5   3      123.12      128.52     16.65 o
   9   5   3      108.53      103.30     20.62 o
  10   5   3       16.37       19.26     23.35 o
  11   5   3      194.32      199.93     50.88 o
  -7   6   3       56.89       50.61     38.16 o
  -6   6   3        8.84       20.91     31.31 o
  -5   6   3       52.57       68.91     26.30 o
  -4   6   3       52.31       60.59     22.24 o
  -3   6   3       17.54       17.46     12.76 o
  -2   6   3       27.17       26.29      9.87 o
  -1   6   3      385.60      375.14     14.03 o
   0   6   3      709.84      649.03     16.05 o
   1   6   3     1283.23     1272.55     19.30 o
   2   6   3     2477.41     2445.28     41.73 o
   3   6   3       31.62       39.59      5.66 o
   4   6   3       47.37       58.90      6.31 o
   5   6   3      180.36      188.26      9.07 o
   6   6   3      286.23      284.43     13.51 o
   7   6   3     1082.77     1095.01     26.92 o
   8   6   3       98.90      113.97     22.09 o
   9   6   3       98.24       93.85     20.29 o
  10   6   3       69.41       69.71     23.65 o
  11   6   3       10.81       14.13     36.04 o
  -6   7   3       25.12       10.71     34.78 o
  -5   7   3       10.45       14.67     25.85 o
  -4   7   3       39.54       40.70     25.14 o
  -3   7   3       25.99       25.55     20.80 o
  -2   7   3       38.61       32.35     12.32 o
  -1   7   3      216.11      199.91     11.71 o
   0   7   3        0.23        0.71      8.69 o
   1   7   3      238.68      235.00     10.47 o
   2   7   3       71.06       70.35     12.96 o
   3   7   3        0.17        4.95     22.14 o
   4   7   3        2.67        0.63      5.75 o
   5   7   3       10.99        7.54      7.86 o
   6   7   3      130.86      126.66     10.62 o
   7   7   3       97.31       93.23     14.71 o
   8   7   3        3.73       -2.65     19.96 o
   9   7   3        4.35        8.65     18.29 o
  10   7   3       10.47        7.79     28.13 o
  11   7   3       97.20      115.39     41.30 o
  -5   8   3      107.69       98.08     34.53 o
  -4   8   3        8.79       10.13     27.12 o
  -3   8   3        7.09        7.55     23.90 o
  -2   8   3       77.86       85.59     19.19 o
  -1   8   3      250.78      269.46     20.73 o
   0   8   3        3.61        2.64     11.48 o
   1   8   3     1082.72     1065.83     23.04 o
   2   8   3        6.59       12.06     27.81 o
   3   8   3      332.31      315.35     39.16 o
   4   8   3      220.70      245.76     38.56 o
   5   8   3      210.26      190.66     13.86 o
   6   8   3      366.10      353.50     22.01 o
   7   8   3       62.37       74.49     18.58 o
   8   8   3      244.38      287.30     32.13 o
   9   8   3       25.28       22.24     27.05 o
  10   8   3      296.20      371.75     45.30 o
  -4   9   3       33.05       43.28     33.24 o
  -3   9   3       47.48       42.12     28.62 o
  -2   9   3        4.31        4.84     23.68 o
  -1   9   3      147.85      168.29     22.59 o
   0   9   3        0.11       -0.92     14.22 o
   1   9   3       13.29       12.04     14.89 o
   2   9   3        4.05       -0.67     34.03 o
   3   9   3        3.47        4.74     31.97 o
   4   9   3        0.08       -4.16     31.73 o
   5   9   3       29.72       31.31     14.45 o
   6   9   3        2.74        2.38     14.09 o
   7   9   3      135.48      154.45     21.44 o
   8   9   3       26.20       31.20     24.21 o
   9   9   3      240.14      264.16     36.98 o
  -2  10   3      130.61      129.37     33.57 o
  -1  10   3       35.69       39.43     26.15 o
   0  10   3       85.40       70.44     27.96 o
   1  10   3      137.46      119.30     22.65 o
   2  10   3      189.85      169.77     18.92 o
   3  10   3       25.42       30.19     54.78 o
   4  10   3      248.71      258.91     52.15 o
   5  10   3       75.15       92.90     44.10 o
   6  10   3      350.28      327.60     29.02 o
   7  10   3       41.65       50.29     28.20 o
   8  10   3        0.41        3.98     42.53 o
   0  11   3       13.37       15.20     32.06 o
   1  11   3       24.12       26.03     26.05 o
   2  11   3        1.09        0.23     20.02 o
   6  11   3       73.45       89.01     24.39 o
   7  11   3        5.48        6.04     28.84 o
  -4 -10   4       31.23       17.14     43.86 o
  -3 -10   4       20.91       27.44     41.62 o
  -2 -10   4        0.02       -8.77     41.10 o
  -7  -9   4       23.11       39.02     30.96 o
  -6  -9   4        6.56       -0.95     25.90 o
  -5  -9   4        7.09       11.50     24.30 o
  -4  -9   4        0.47        8.90     19.36 o
  -3  -9   4       22.50       18.47     18.17 o
  -2  -9   4      125.36      126.01     20.74 o
  -1  -9   4       12.54        9.35     21.02 o
   0  -9   4       11.89        9.76     23.57 o
   1  -9   4        1.41        2.73     27.53 o
   2  -9   4        3.22        9.42     29.92 o
  -8  -8   4       45.89       67.29     34.15 o
  -7  -8   4      194.43      227.67     35.02 o
  -6  -8   4      228.39      226.37     31.51 o
  -5  -8   4      289.52      328.85     50.47 o
  -4  -8   4        2.79        2.20     16.63 o
  -3  -8   4        0.15        2.58     15.03 o
  -2  -8   4        0.09       -1.62     14.65 o
  -1  -8   4      601.72      613.64     33.38 o
   0  -8   4        6.89       10.55     16.57 o
   1  -8   4        0.01       -0.04     22.37 o
   2  -8   4        0.05        1.77     25.90 o
   3  -8   4        3.94        2.60     29.00 o
   4  -8   4       14.72        9.68     33.56 o
  -9  -7   4       16.71       15.77     33.62 o
  -8  -7   4       27.99       37.04     29.56 o
  -7  -7   4        2.80        2.49     23.91 o
  -6  -7   4       19.37       16.87     18.97 o
  -5  -7   4      145.65      148.55     17.78 o
  -4  -7   4       40.96       44.83     13.13 o
  -3  -7   4        1.56        3.48      9.98 o
  -2  -7   4       64.57       60.52     14.30 o
  -1  -7   4       13.24       10.94     10.73 o
   0  -7   4        2.14        2.56     11.59 o
   1  -7   4        0.09        4.36     15.50 o
   2  -7   4        2.55       12.11     19.71 o
   3  -7   4        0.65        0.07     22.53 o
   4  -7   4        6.81        5.59     26.77 o
   5  -7   4       67.71       54.48     35.75 o
  -9  -6   4      122.83      109.03     36.08 o
  -8  -6   4       82.38       73.89     23.39 o
  -7  -6   4      394.03      403.98     27.89 o
  -6  -6   4      341.02      323.53     21.90 o
  -5  -6   4      546.77      571.26     23.23 o
  -4  -6   4        2.40        1.62     10.14 o
  -3  -6   4      534.76      523.84     16.41 o
  -2  -6   4      133.98      131.37     10.34 o
  -1  -6   4      280.14      296.63     13.33 o
   0  -6   4      247.91      244.46     13.23 o
   1  -6   4       63.32       69.70     11.63 o
   2  -6   4       16.31       15.96     12.69 o
   3  -6   4      673.14      646.98     36.70 o
   4  -6   4        0.86        0.46     21.65 o
   5  -6   4       43.99       45.36     27.85 o
   6  -6   4        0.00       -0.51     39.87 o
 -10  -5   4        3.32        2.24     38.24 o
  -9  -5   4        8.54       12.24     34.37 o
  -8  -5   4       17.02       12.41     24.77 o
  -7  -5   4       96.90       89.93     19.44 o
  -6  -5   4      119.06      107.69     15.39 o
  -5  -5   4      242.80      248.77     13.46 o
  -4  -5   4      579.82      546.41     17.46 o
  -3  -5   4        7.81        8.61      7.54 o
  -2  -5   4      196.31      190.99      9.64 o
  -1  -5   4        0.79        3.02      5.93 o
   0  -5   4       29.66       29.56      7.80 o
   1  -5   4        0.77       -0.77      8.03 o
   2  -5   4       19.57       19.63      9.77 o
   3  -5   4        9.34        8.21     10.42 o
   4  -5   4      496.09      508.48     26.36 o
   5  -5   4       33.84       32.86     21.16 o
   6  -5   4       17.63       34.65     29.59 o
   7  -5   4       31.78       30.50     34.90 o
 -10  -4   4        5.95        5.10     37.02 o
  -9  -4   4        1.26       -2.04     30.90 o
  -8  -4   4        0.04        2.98     22.16 o
  -7  -4   4      597.57      554.81     33.97 o
  -6  -4   4       41.28       45.06     13.47 o
  -5  -4   4       29.20       28.58      8.28 o
  -4  -4   4      310.68      284.11      9.84 o
  -3  -4   4     2966.42     3305.67     38.12 o
  -2  -4   4        0.74        0.68      4.96 o
  -1  -4   4      426.94      428.90      9.85 o
   0  -4   4        0.03       -0.31      4.78 o
   1  -4   4      149.13      157.75      9.24 o
   2  -4   4       74.92       86.46      7.62 o
   3  -4   4      226.55      230.38     11.53 o
   4  -4   4        1.07        5.76     11.21 o
   5  -4   4      576.62      554.44     28.40 o
   6  -4   4      162.43      173.59     25.68 o
   7  -4   4        0.14        4.03     28.77 o
   8  -4   4       92.57       72.26     40.42 o
 -10  -3   4        9.65        5.00     37.33 o
  -9  -3   4      228.27      215.25     45.28 o
  -8  -3   4       18.47       14.08     23.21 o
  -7  -3   4       51.00       45.54     15.78 o
  -6  -3   4       36.75       35.32     11.75 o
  -5  -3   4       14.62       11.85      7.43 o
  -4  -3   4      126.66      128.63      8.44 o
  -3  -3   4        8.46       14.51      4.65 o
  -2  -3   4      266.15      271.08      8.87 o
  -1  -3   4       40.16       37.16      4.59 o
   0  -3   4        0.30        1.74      3.92 o
   1  -3   4        9.62       11.86      4.27 o
   2  -3   4      108.45      113.87      7.23 o
   3  -3   4        0.93        0.98      6.39 o
   4  -3   4        0.09        1.20      7.49 o
   5  -3   4        3.23        2.36     10.85 o
   6  -3   4       77.44       75.01     15.61 o
   7  -3   4       42.00       36.59     19.42 o
   8  -3   4       15.06       12.48     27.73 o
   9  -3   4        7.22        3.67     37.94 o
 -10  -2   4        3.92        2.96     34.17 o
  -9  -2   4      591.00      597.37     45.47 o
  -8  -2   4      295.06      299.09     37.26 o
  -7  -2   4      367.35      363.71     22.53 o
  -6  -2   4       22.56       18.33     10.45 o
  -5  -2   4      284.96      270.27     13.28 o
  -4  -2   4       36.84       58.94      7.82 o
  -3  -2   4      588.67      662.28     14.46 o
  -2  -2   4     7997.05     9524.16    107.44 o
  -1  -2   4     1222.47     1213.58     12.06 o
   0  -2   4       15.78       14.42      3.30 o
   1  -2   4        0.42        1.11      3.55 o
   2  -2   4       48.28       57.12      5.44 o
   3  -2   4      421.35      431.48     12.95 o
   4  -2   4       10.64       10.50      6.69 o
   5  -2   4      115.67      106.16     10.48 o
   6  -2   4      240.79      235.32     16.63 o
   7  -2   4       17.76        8.00     16.72 o
   8  -2   4       39.67       41.82     21.52 o
   9  -2   4       28.55       34.87     27.11 o
 -10  -1   4        0.10       -0.15     27.58 o
  -9  -1   4      102.24       91.73     28.82 o
  -8  -1   4       21.34       39.90     21.56 o
  -7  -1   4      320.10      332.27     24.54 o
  -6  -1   4      427.70      425.51     19.27 o
  -5  -1   4        1.41        2.02      7.51 o
  -4  -1   4      131.36      132.15      9.11 o
  -3  -1   4       53.56       57.02      6.18 o
  -2  -1   4      116.37      115.22      5.42 o
  -1  -1   4        5.30        5.91      2.76 o
   0  -1   4       44.50       34.66      3.79 o
   1  -1   4      658.78      640.23      9.04 o
   2  -1   4      385.85      354.21     13.84 o
   3  -1   4       34.28       29.70      4.78 o
   4  -1   4      951.91      980.02     17.28 o
   5  -1   4        7.39        8.66      6.97 o
   6  -1   4       17.80       19.47      9.03 o
   7  -1   4        1.35        3.03     14.33 o
   8  -1   4        6.37        9.27     18.77 o
   9  -1   4        2.03       -0.44     22.10 o
  10  -1   4        4.56       16.19     29.80 o
 -10   0   4       28.40       33.29     31.34 o
  -9   0   4       97.67      112.86     30.91 o
  -8   0   4       52.28       40.02     23.55 o
  -7   0   4       42.07       57.66     18.82 o
  -6   0   4      210.19      225.01     15.84 o
  -5   0   4      762.08      768.07     20.38 o
  -4   0   4      463.04      480.47     13.81 o
  -3   0   4       49.64       57.53      6.46 o
  -2   0   4      351.24      326.13      9.43 o
  -1   0   4     1439.45     1350.86     14.06 o
   0   0   4      934.37      820.38     10.10 o
   1   0   4     2541.86     2309.21     21.87 o
   2   0   4      163.76      161.56      5.78 o
   3   0   4      858.04      824.77     11.82 o
   4   0   4      127.27      128.15      8.06 o
   5   0   4     1353.42     1328.28     21.41 o
   6   0   4      389.74      423.35     15.35 o
   7   0   4        4.04        4.10     12.89 o
   8   0   4        2.20        2.04     16.32 o
   9   0   4        4.74        6.49     21.17 o
  10   0   4      129.68      131.81     33.39 o
 -10   1   4        6.19        7.09     32.48 o
  -9   1   4       15.17       27.66     28.27 o
  -8   1   4       31.31       38.04     24.23 o
  -7   1   4       21.94       27.68     20.19 o
  -6   1   4       28.81       21.73     12.60 o
  -5   1   4      185.81      207.57     12.34 o
  -4   1   4        4.26        2.72      6.91 o
  -3   1   4       90.78      110.80      7.83 o
  -2   1   4        0.25        0.83      3.94 o
  -1   1   4       15.25       13.73      3.56 o
   0   1   4       10.84        9.17      2.83 o
   1   1   4        0.64       -0.19      2.38 o
   2   1   4     1539.49     1447.31     62.99 o
   3   1   4      427.94      430.40      9.91 o
   4   1   4      952.28      939.00     15.03 o
   5   1   4      647.98      677.01     14.95 o
   6   1   4        0.50        0.18      7.23 o
   7   1   4       18.14       23.36     10.35 o
   8   1   4        0.76       -1.43     14.94 o
   9   1   4        3.97       -0.07     19.70 o
  10   1   4       62.94       67.53     28.95 o
  11   1   4       20.56        9.70     31.00 o
  -9   2   4      212.03      202.69     37.98 o
  -8   2   4       21.58       16.08     24.84 o
  -7   2   4      757.22      780.72     44.89 o
  -6   2   4      126.85      118.05     17.94 o
  -5   2   4       11.25        6.50      9.79 o
  -4   2   4     1750.95     1791.66     26.21 o
  -3   2   4     1466.94     1414.21     95.07 o
  -2   2   4        1.03        1.46      4.34 o
  -1   2   4     1037.48      928.43     12.68 o
   0   2   4       37.67       42.68      3.59 o
   1   2   4     2038.48     2177.02     20.60 o
   2   2   4     2103.09     2171.88     15.41 o
   3   2   4     1125.33     1108.11     13.26 o
   4   2   4     4400.67     5097.68     64.02 o
   5   2   4     2010.55     2166.19     25.17 o
   6   2   4     1085.66     1041.88     82.40 o
   7   2   4       43.38       45.77      9.98 o
   8   2   4       27.13       19.08     14.22 o
   9   2   4      934.58      922.64     38.85 o
  10   2   4      339.84      362.42     35.30 o
  11   2   4       13.42       17.30     29.75 o
  -9   3   4       22.18       33.56     44.88 o
  -8   3   4        1.76        7.79     26.54 o
  -7   3   4      163.45      160.06     34.66 o
  -6   3   4       25.31       36.28     16.19 o
  -5   3   4        7.01        5.11     11.63 o
  -4   3   4       79.12       88.44     10.34 o
  -3   3   4        2.60        4.32      6.66 o
  -2   3   4        6.68        5.58      5.31 o
  -1   3   4       69.04       65.13      5.64 o
   0   3   4     1209.28     1155.96     19.67 o
   1   3   4        2.33        2.97      2.78 o
   2   3   4      467.35      474.28      7.79 o
   3   3   4       50.38       49.74      4.50 o
   4   3   4       60.56       61.83      5.51 o
   5   3   4      127.14      142.57      8.94 o
   6   3   4        8.76       11.28      6.89 o
   7   3   4        0.57       -2.05      8.44 o
   8   3   4       52.86       48.59     12.84 o
   9   3   4        0.16        1.28     16.63 o
  10   3   4      189.74      159.22     34.65 o
  11   3   4        5.50        7.75     38.25 o
  -7   4   4        6.81        7.48     26.13 o
  -6   4   4      316.94      317.65     28.21 o
  -5   4   4       17.92       18.57     14.24 o
  -4   4   4      280.66      275.68     15.64 o
  -3   4   4       17.49       16.43      7.87 o
  -2   4   4      267.27      264.95     10.91 o
  -1   4   4      176.54      186.39      8.99 o
   0   4   4     2365.83     2220.96     52.45 o
   1   4   4     2061.49     2029.97     22.53 o
   2   4   4      651.21      610.86      9.03 o
   3   4   4     5055.94     5705.50     53.55 o
   4   4   4     1094.30     1193.03     14.96 o
   5   4   4      219.01      262.44      9.78 o
   6   4   4      256.01      282.32     12.46 o
   7   4   4       82.11       73.89     10.61 o
   8   4   4      102.72      106.63     14.45 o
   9   4   4       61.72       46.94     17.83 o
  10   4   4       49.35       50.56     30.14 o
  11   4   4        0.06        6.83     37.12 o
  -7   5   4       46.80       44.59     35.30 o
  -6   5   4        5.08       -1.33     26.41 o
  -5   5   4       13.33       12.99     18.36 o
  -4   5   4        6.73       10.00     15.92 o
  -3   5   4       17.81       20.31      9.47 o
  -2   5   4      153.58      158.43     10.12 o
  -1   5   4       27.09       23.51      5.79 o
   0   5   4      376.59      376.32     11.16 o
   1   5   4      281.01      262.18      7.15 o
   2   5   4      938.92      972.04     11.23 o
   3   5   4        0.58        0.86      3.34 o
   4   5   4       52.52       56.58      6.08 o
   5   5   4       23.58       27.93      6.03 o
   6   5   4       14.73       12.08      8.55 o
   7   5   4        0.19        0.03     10.69 o
   8   5   4      176.60      168.76     17.69 o
   9   5   4        0.18        5.01     17.65 o
  10   5   4      118.62      131.81     28.25 o
  11   5   4       15.94       17.34     37.64 o
  -7   6   4       13.90        6.32     35.39 o
  -6   6   4      150.06      165.65     40.95 o
  -5   6   4       39.86       40.56     24.87 o
  -4   6   4      219.82      227.35     29.15 o
  -3   6   4      255.21      254.50     20.51 o
  -2   6   4      304.02      295.12     15.41 o
  -1   6   4      120.81      107.93      9.91 o
   0   6   4      953.21      949.06     15.06 o
   1   6   4      374.04      383.50     10.00 o
   2   6   4     2740.19     2866.14     34.70 o
   3   6   4       55.82       54.83      4.99 o
   4   6   4      928.62      975.17     17.60 o
   5   6   4      787.51      806.12     15.40 o
   6   6   4        0.00       -0.33      8.26 o
   7   6   4     1173.93     1159.79     27.97 o
   8   6   4      136.73      140.53     22.47 o
   9   6   4      362.64      330.54     26.09 o
  10   6   4       20.57       25.52     21.99 o
  11   6   4      189.98      263.13     47.11 o
  -6   7   4       69.42       90.00     40.51 o
  -5   7   4        6.70       -6.55     26.31 o
  -4   7   4       22.42       19.83     23.83 o
  -3   7   4      146.96      158.55     26.55 o
  -2   7   4      103.06       87.50     14.05 o
  -1   7   4       80.37       84.17     12.04 o
   0   7   4        2.78        1.59      8.68 o
   1   7   4       24.85       28.39      9.20 o
   2   7   4       88.16       87.41      7.47 o
   3   7   4        8.01       13.59      7.01 o
   4   7   4       16.87       17.56      6.68 o
   5   7   4        0.36        0.72      7.91 o
   6   7   4      112.95      125.56      9.83 o
   7   7   4        4.60        4.71     12.23 o
   8   7   4       44.98       47.63     20.09 o
   9   7   4        0.22       -2.61     22.53 o
  10   7   4        3.10        3.04     29.36 o
  11   7   4       17.86        8.35     34.81 o
  -5   8   4       49.14       32.37     31.74 o
  -4   8   4       44.61       45.03     28.97 o
  -3   8   4       59.77       43.45     25.69 o
  -2   8   4       70.99       66.17     18.77 o
  -1   8   4      567.20      575.11     29.24 o
   0   8   4      164.08      160.84     16.02 o
   1   8   4      575.23      552.84     24.87 o
   2   8   4      703.24      675.98     15.48 o
   3   8   4     1108.00     1191.37     62.02 o
   4   8   4       95.10      103.75      9.51 o
   5   8   4      179.94      195.32     14.27 o
   6   8   4      338.46      345.89     20.75 o
   7   8   4      540.78      557.86     30.29 o
   8   8   4       21.18       21.35     17.68 o
   9   8   4        3.28        7.25     26.22 o
  10   8   4        8.54       16.92     30.96 o
  -4   9   4        0.17       -3.03     31.26 o
  -3   9   4        1.78       -1.84     25.89 o
  -2   9   4      131.99      110.87     32.37 o
  -1   9   4       53.56       55.94     19.50 o
   0   9   4       30.91       29.08     15.08 o
   1   9   4       96.08       99.28     17.52 o
   2   9   4       14.12       13.67     11.97 o
   3   9   4        0.86       -0.61     31.13 o
   4   9   4       14.21       16.18     33.46 o
   5   9   4        0.38        1.08     13.34 o
   6   9   4        3.13        0.44     13.53 o
   7   9   4       57.35       59.99     19.08 o
   8   9   4       28.24       31.33     24.48 o
   9   9   4       19.48       13.99     27.88 o
  10   9   4        1.73        4.81     32.62 o
  -2  10   4        3.76       -0.04     26.96 o
  -1  10   4      111.93      104.26     27.54 o
   0  10   4      134.78      122.54     30.23 o
   1  10   4       17.36       20.31     21.59 o
   2  10   4       22.82       22.40     15.98 o
   3  10   4       36.50       55.91     55.80 o
   4  10   4      143.80      178.04     48.82 o
   5  10   4      184.26      160.08     23.34 o
   6  10   4      143.37      165.26     24.02 o
   7  10   4       47.94       48.12     27.83 o
   8  10   4        5.26        2.04     41.51 o
   9  10   4       24.65       54.37     30.70 o
   0  11   4       27.87       31.04     32.51 o
   1  11   4       23.96       31.54     26.59 o
   2  11   4       36.92       41.90     21.33 o
   6  11   4        3.45        0.88     21.80 o
   7  11   4       24.77       26.70     28.93 o
  -6  -9   5        0.95        5.39     28.91 o
  -5  -9   5       46.16       39.47     28.21 o
  -4  -9   5        0.45        2.97     24.72 o
  -3  -9   5       94.02      111.89     27.39 o
  -2  -9   5        0.01        0.99     23.81 o
  -1  -9   5       93.51      110.27     28.96 o
   0  -9   5       40.97       55.99     29.69 o
   1  -9   5        6.92        2.85     30.51 o
  -7  -8   5       10.22       13.59     29.75 o
  -6  -8   5      174.92      200.53     33.49 o
  -5  -8   5        7.55       -1.73     22.58 o
  -4  -8   5      328.61      354.54     33.84 o
  -3  -8   5       10.81       10.94     16.93 o
  -2  -8   5      158.23      143.22     20.51 o
  -1  -8   5      154.85      156.11     23.66 o
   0  -8   5      126.22      125.73     24.02 o
   1  -8   5      209.44      232.01     33.36 o
   2  -8   5        0.20        3.60     27.86 o
   3  -8   5        1.20        6.39     30.45 o
  -8  -7   5       17.99       25.50     30.42 o
  -7  -7   5       43.50       43.86     28.39 o
  -6  -7   5       13.14       11.73     16.38 o
  -5  -7   5      162.73      167.16     22.33 o
  -4  -7   5        3.19        1.45     14.40 o
  -3  -7   5        3.13        1.39     13.26 o
  -2  -7   5        1.56        2.60     11.92 o
  -1  -7   5       14.64       14.62     12.41 o
   0  -7   5       15.39       11.06     13.92 o
   1  -7   5       19.66       16.96     18.16 o
   2  -7   5        0.19        3.00     23.45 o
   3  -7   5        1.94        2.08     25.60 o
   4  -7   5        7.31       17.59     29.41 o
   5  -7   5      149.55      130.28     38.75 o
  -9  -6   5        8.92        6.34     31.87 o
  -8  -6   5       16.87        7.49     28.09 o
  -7  -6   5        0.05        3.00     19.14 o
  -6  -6   5      470.48      425.57     26.92 o
  -5  -6   5       28.00       32.98     12.15 o
  -4  -6   5       13.62       19.77     13.54 o
  -3  -6   5       10.89        9.21     11.06 o
  -2  -6   5      356.15      376.32     16.77 o
  -1  -6   5        2.02        2.59      9.68 o
   0  -6   5       72.19       73.10     11.97 o
   1  -6   5       41.77       40.69     13.35 o
   2  -6   5        1.39       -1.61     14.72 o
   3  -6   5       51.87       47.01     24.75 o
   4  -6   5        2.83       -2.98     24.38 o
   5  -6   5       12.63       20.52     30.39 o
   6  -6   5      240.31      212.88     53.65 o
  -9  -5   5        1.10        1.94     34.67 o
  -8  -5   5        4.27        5.51     25.33 o
  -7  -5   5        6.99        6.60     22.07 o
  -6  -5   5        8.00        4.98     15.34 o
  -5  -5   5      304.35      290.81     17.18 o
  -4  -5   5       80.94       83.47      9.43 o
  -3  -5   5       33.54       33.00      9.30 o
  -2  -5   5       14.09        8.06      7.71 o
  -1  -5   5       18.97       22.00      7.37 o
   0  -5   5        4.97        8.49      7.62 o
   1  -5   5        0.11       -1.28      9.01 o
   2  -5   5       11.06        7.60     10.41 o
   3  -5   5        7.14        8.99     15.22 o
   4  -5   5        8.74       11.00     19.91 o
   5  -5   5        8.06        9.39     23.29 o
   6  -5   5       49.92       49.41     31.29 o
   7  -5   5       18.76        9.29     36.71 o
 -10  -4   5       51.57       48.97     43.16 o
  -9  -4   5        1.03      -12.03     31.92 o
  -8  -4   5      828.11      748.97     50.80 o
  -7  -4   5       59.83       56.01     21.20 o
  -6  -4   5      638.67      663.12     34.36 o
  -5  -4   5      164.74      157.44     16.04 o
  -4  -4   5      117.28      115.69      9.54 o
  -3  -4   5      455.52      475.08     11.52 o
  -2  -4   5       24.25       24.02      6.62 o
  -1  -4   5     2468.15     2584.79     27.05 o
   0  -4   5      714.29      716.71     13.59 o
   1  -4   5        3.48        3.11      5.81 o
   2  -4   5      687.82      710.26     17.38 o
   3  -4   5       30.07       31.50      9.73 o
   4  -4   5        7.03        8.38     15.12 o
   5  -4   5       59.58       78.65     20.44 o
   6  -4   5        8.05        8.17     25.44 o
   7  -4   5      149.07      125.89     37.01 o
   8  -4   5       86.10      110.02     50.32 o
 -10  -3   5        4.26       16.01     40.39 o
  -9  -3   5        0.43       11.63     33.86 o
  -8  -3   5       73.89       66.40     28.48 o
  -7  -3   5       21.51       41.31     16.66 o
  -6  -3   5       23.48       18.43     13.53 o
  -5  -3   5        8.36        3.78      8.66 o
  -4  -3   5       88.79       90.99     10.01 o
  -3  -3   5        9.26        8.07      5.99 o
  -2  -3   5        0.40       -0.49      5.18 o
  -1  -3   5       34.08       32.48      4.71 o
   0  -3   5       32.22       37.49      4.91 o
   1  -3   5       52.16       55.95      6.24 o
   2  -3   5       40.52       45.19      7.21 o
   3  -3   5      249.11      243.87     11.37 o
   4  -3   5       41.90       39.16     10.49 o
   5  -3   5        7.26        5.62     12.13 o
   6  -3   5      381.58      379.59     27.48 o
   7  -3   5        2.46        8.77     18.77 o
   8  -3   5        0.02        5.73     32.32 o
   9  -3   5        0.28       -0.20     38.14 o
 -10  -2   5       52.58       70.30     45.40 o
  -9  -2   5       25.81       25.09     27.00 o
  -8  -2   5      192.75      195.00     26.53 o
  -7  -2   5       13.14        6.28     15.17 o
  -6  -2   5        2.91        2.57     11.55 o
  -5  -2   5      235.73      239.14     13.52 o
  -4  -2   5      901.20      881.46     19.79 o
  -3  -2   5       11.97        7.55      5.79 o
  -2  -2   5       13.14       15.46      5.02 o
  -1  -2   5       21.18       14.22      4.41 o
   0  -2   5      126.71      114.06      5.64 o
   1  -2   5        8.92        6.39      4.37 o
   2  -2   5        0.02        2.21      4.86 o
   3  -2   5      179.23      182.74      9.26 o
   4  -2   5       81.17       76.82      9.33 o
   5  -2   5       97.05       87.20     12.00 o
   6  -2   5      320.16      317.38     22.27 o
   7  -2   5      101.44      109.08     21.60 o
   8  -2   5        0.11       -1.22     21.70 o
   9  -2   5        3.30        5.01     26.99 o
 -10  -1   5        0.35       -1.23     30.87 o
  -9  -1   5       12.82        4.15     25.67 o
  -8  -1   5       14.11       21.03     22.42 o
  -7  -1   5      389.25      368.91     28.96 o
  -6  -1   5       80.34       86.66     15.01 o
  -5  -1   5        0.07        2.20      8.46 o
  -4  -1   5      160.23      160.05     10.29 o
  -3  -1   5       36.51       31.31      6.40 o
  -2  -1   5       20.36       18.18      4.41 o
  -1  -1   5       19.51       24.54      3.98 o
   0  -1   5       17.37       10.12      3.51 o
   1  -1   5      716.91      661.79     29.61 o
   2  -1   5      153.53      151.73      9.68 o
   3  -1   5      436.99      456.99     10.95 o
   4  -1   5      408.38      408.21     13.13 o
   5  -1   5       20.13       23.51      8.81 o
   6  -1   5       10.52        7.40     11.32 o
   7  -1   5        0.03       -2.13     15.52 o
   8  -1   5       25.46       20.68     19.84 o
   9  -1   5        4.55        6.97     24.92 o
  10  -1   5        3.65        4.01     29.98 o
 -10   0   5       47.28       35.09     33.75 o
  -9   0   5      161.75      159.56     33.83 o
  -8   0   5      381.29      346.91     35.38 o
  -7   0   5       86.12       61.62     21.45 o
  -6   0   5      326.39      318.72     21.22 o
  -5   0   5       52.86       60.66     10.31 o
  -4   0   5       38.36       26.37      7.66 o
  -3   0   5     5396.84     6133.58     63.31 o
  -2   0   5     3620.24     3845.88     34.17 o
  -1   0   5      226.02      203.91      7.31 o
   0   0   5     3689.94     3704.59     35.10 o
   1   0   5      816.21      798.16     11.99 o
   2   0   5      382.58      394.39      9.09 o
   3   0   5     3438.18     3568.04     45.83 o
   4   0   5      491.88      502.60     12.30 o
   5   0   5     3468.42     3586.53     43.20 o
   6   0   5     2368.10     2269.76    142.34 o
   7   0   5       17.14       19.04     14.15 o
   8   0   5       46.75       41.43     20.53 o
   9   0   5        1.55        0.73     21.33 o
  10   0   5      701.96      692.01     52.82 o
  -9   1   5       80.28       69.67     31.42 o
  -8   1   5       39.48       62.84     26.94 o
  -7   1   5      155.08      140.30     26.15 o
  -6   1   5       17.63       16.87     14.10 o
  -5   1   5       33.08       33.70     10.20 o
  -4   1   5        3.16        2.30      7.51 o
  -3   1   5       26.37       31.49      6.60 o
  -2   1   5      104.53      117.51      7.02 o
  -1   1   5       47.08       51.92      5.10 o
   0   1   5       48.39       46.85      4.31 o
   1   1   5      143.39      142.92      5.45 o
   2   1   5      646.40      593.41     10.10 o
   3   1   5      156.12      141.99      7.36 o
   4   1   5      718.39      716.41     12.12 o
   5   1   5       10.08       12.83      6.37 o
   6   1   5      177.25      185.03     11.61 o
   7   1   5       36.17       33.60     13.03 o
   8   1   5        1.31        0.70     16.60 o
   9   1   5       40.61       42.90     22.04 o
  10   1   5       88.94       83.67     30.27 o
  11   1   5       45.10       45.42     32.98 o
  -9   2   5       54.29       76.28     33.25 o
  -8   2   5       63.01       99.65     29.80 o
  -7   2   5      165.61      168.10     28.60 o
  -6   2   5        1.16        3.43     15.30 o
  -5   2   5      735.31      762.87     24.03 o
  -4   2   5      163.27      156.04     11.36 o
  -3   2   5      158.99      151.94      9.59 o
  -2   2   5       38.46       36.08      5.90 o
  -1   2   5     1197.00     1225.42     16.45 o
   0   2   5        0.13       -0.09      3.27 o
   1   2   5     6216.57     6864.79     76.89 o
   2   2   5      961.60      944.75     11.41 o
   3   2   5      276.34      252.11      8.38 o
   4   2   5     7051.42     8266.43    100.99 o
   5   2   5       32.68       35.76      6.64 o
   6   2   5      764.83      816.66     18.18 o
   7   2   5        1.30        2.49      9.64 o
   8   2   5       68.49       70.40     17.42 o
   9   2   5       22.01       27.01     20.29 o
  10   2   5        3.05       -2.23     24.59 o
  11   2   5        2.86        2.07     29.45 o
  -9   3   5        0.60       -0.92     38.86 o
  -8   3   5        1.73       -0.88     26.69 o
  -7   3   5       30.30       37.90     24.38 o
  -6   3   5      129.12      140.33     22.79 o
  -5   3   5       41.68       45.56     13.99 o
  -4   3   5        4.90        0.05      9.14 o
  -3   3   5       16.92       15.26      7.50 o
  -2   3   5       57.67       70.83      7.52 o
  -1   3   5      469.09      454.95     11.35 o
   0   3   5      148.25      161.81      6.95 o
   1   3   5       63.93       67.23      4.77 o
   2   3   5      216.70      192.52      6.58 o
   3   3   5       74.11       70.33      5.40 o
   4   3   5       41.72       45.25      5.92 o
   5   3   5        4.37        3.96      6.26 o
   6   3   5       22.52       19.87      7.62 o
   7   3   5       59.09       57.00     10.70 o
   8   3   5       64.19       69.83     13.73 o
   9   3   5      134.45      158.53     23.02 o
  10   3   5        3.83       -3.54     28.22 o
  11   3   5        7.48        9.48     40.59 o
  -8   4   5       50.93       53.36     42.95 o
  -7   4   5      566.26      551.90     59.37 o
  -6   4   5       91.70       91.98     22.60 o
  -5   4   5      105.39      102.92     17.92 o
  -4   4   5        1.36        4.01     10.69 o
  -3   4   5       91.33       93.19     10.22 o
  -2   4   5     2583.05     2663.21     29.38 o
  -1   4   5      592.12      520.59     12.43 o
   0   4   5       51.03       53.89      5.41 o
   1   4   5      775.91      757.43     10.87 o
   2   4   5     2732.63     2782.40     27.68 o
   3   4   5      131.20      126.80      5.87 o
   4   4   5        2.63        1.77      5.12 o
   5   4   5      161.55      161.05      8.65 o
   6   4   5     1507.17     1507.62     24.06 o
   7   4   5      388.33      417.08     17.68 o
   8   4   5      873.58      858.07     26.82 o
   9   4   5      406.57      399.48     26.69 o
  10   4   5      296.62      251.67     40.38 o
  11   4   5       19.89       -1.84     36.92 o
  -7   5   5       11.88       18.56     37.13 o
  -5   5   5       71.82       57.24     32.37 o
  -4   5   5       14.91       20.32     26.02 o
  -3   5   5       11.74       13.36     11.92 o
  -2   5   5      267.43      295.24     13.55 o
  -1   5   5       42.75       48.58      7.15 o
   0   5   5      201.70      202.56      8.88 o
   1   5   5       14.46       14.00      4.85 o
   2   5   5      247.71      243.83      7.56 o
   3   5   5       22.01       24.18      4.81 o
   4   5   5        1.69        5.27      5.10 o
   5   5   5       81.05       78.21      7.24 o
   6   5   5        5.34        3.46      7.30 o
   7   5   5       39.37       37.02     12.28 o
   8   5   5       57.11       67.97     14.99 o
   9   5   5        0.48       -0.73     17.65 o
  10   5   5        7.69        7.13     23.46 o
  11   5   5       26.75       17.24     39.17 o
  -7   6   5       19.79       40.90     42.94 o
  -5   6   5        5.88        6.83     23.75 o
  -4   6   5      166.89      155.14     27.39 o
  -3   6   5      121.54      132.09     20.46 o
  -2   6   5       41.71       41.34     13.50 o
  -1   6   5      326.73      316.49     14.75 o
   0   6   5      681.87      694.40     15.35 o
   1   6   5      886.34      849.31     14.61 o
   2   6   5      511.76      532.83     10.74 o
   3   6   5        3.25        3.93      5.26 o
   4   6   5     1391.08     1424.13     16.06 o
   5   6   5      199.99      194.48     10.11 o
   6   6   5        0.01        0.49      8.24 o
   7   6   5      668.65      670.19     23.59 o
   8   6   5      566.51      558.22     33.99 o
   9   6   5        6.06        3.33     17.29 o
  10   6   5        0.02        3.46     21.50 o
  11   6   5       17.30       18.36     41.82 o
  -5   7   5        0.60       -0.71     25.75 o
  -4   7   5        0.43        2.44     23.41 o
  -3   7   5        0.47       -3.44     20.15 o
  -2   7   5       29.01       32.32     14.63 o
  -1   7   5       41.83       46.74     12.38 o
   0   7   5       10.24       10.06      7.06 o
   1   7   5       83.11       92.03      9.79 o
   2   7   5        7.16        6.77      7.54 o
   3   7   5       22.14       27.72      6.36 o
   4   7   5        0.02        0.51      6.77 o
   5   7   5      131.17      140.23     11.14 o
   6   7   5       10.91       14.45      8.53 o
   7   7   5        0.19       -0.45     12.36 o
   8   7   5        0.19       -0.74     17.87 o
   9   7   5        2.56       11.80     22.31 o
  10   7   5       41.33       50.46     30.35 o
  11   7   5       59.80       58.57     45.61 o
  -5   8   5        0.63       -0.51     62.82 o
  -4   8   5      261.80      225.61     36.69 o
  -3   8   5        6.06       -1.10     23.34 o
  -2   8   5        4.09        4.10     16.82 o
  -1   8   5       69.75       76.67     17.53 o
   0   8   5      410.51      359.50     22.35 o
   1   8   5      688.69      683.98     23.12 o
   2   8   5      171.46      164.38     12.04 o
   3   8   5      176.64      177.87     11.23 o
   4   8   5        0.47        1.91      8.55 o
   5   8   5      437.37      456.60     18.80 o
   6   8   5       32.45       24.00     13.51 o
   7   8   5      368.53      342.46     22.02 o
   8   8   5       40.54       24.13     18.69 o
   9   8   5        0.54       -3.95     25.03 o
  10   8   5        9.63       12.54     30.58 o
  -4   9   5       75.69       58.47     66.54 o
  -3   9   5        0.00        7.44     50.79 o
  -2   9   5       74.60       67.15     45.82 o
  -1   9   5        1.79        2.06     26.50 o
   0   9   5        9.55       13.29     15.31 o
   1   9   5       63.59       70.01     13.82 o
   2   9   5      131.52      130.49     16.09 o
   3   9   5        0.00        0.85     11.27 o
   4   9   5        7.58        7.99     11.70 o
   5   9   5        4.99        7.91     14.23 o
   6   9   5       12.14       13.56     13.29 o
   7   9   5        2.06        0.62     16.86 o
   8   9   5       84.73       94.46     26.97 o
   9   9   5       27.09       41.91     28.87 o
  10   9   5        0.48        0.16     32.92 o
  -2  10   5       19.58       31.01     53.14 o
  -1  10   5       12.56       11.70     25.34 o
   0  10   5        0.33        2.36     18.82 o
   1  10   5        2.65        0.40     21.49 o
   2  10   5      474.93      441.12     27.09 o
   3  10   5       28.51       32.65     18.28 o
   4  10   5       20.00       26.93     42.95 o
   5  10   5      432.54      415.81     24.84 o
   6  10   5      163.30      175.26     24.77 o
   7  10   5      102.36       87.36     28.98 o
   8  10   5       51.27       44.51     25.86 o
   9  10   5       32.75       36.42     29.94 o
   0  11   5       14.89       23.25     43.45 o
   1  11   5       60.43       66.16     28.26 o
   2  11   5        3.57        1.50     20.79 o
   6  11   5        4.89        2.13     22.48 o
   7  11   5        9.56       11.20     27.60 o
  -5  -9   6       13.85       11.01     29.69 o
  -4  -9   6       10.19       16.92     27.68 o
  -3  -9   6      106.45      121.95     30.40 o
  -2  -9   6       20.35       13.06     27.56 o
  -1  -9   6       41.88       37.16     29.04 o
   0  -9   6       24.15       29.04     31.03 o
  -7  -8   6       12.00       17.79     33.17 o
  -6  -8   6       13.30       12.77     28.54 o
  -5  -8   6      538.81      608.45     43.54 o
  -4  -8   6       16.69       19.33     24.83 o
  -3  -8   6        2.05        1.88     22.20 o
  -2  -8   6       22.73       30.62     24.15 o
  -1  -8   6      106.94      103.28     27.06 o
   0  -8   6       74.96       59.79     26.85 o
   1  -8   6       21.96       21.28     28.25 o
   2  -8   6      104.40       85.91     33.91 o
   3  -8   6        0.65       11.65     34.50 o
  -8  -7   6        0.00        2.61     32.41 o
  -7  -7   6        4.95       -3.25     28.22 o
  -6  -7   6       17.29       28.48     26.67 o
  -5  -7   6       16.17       11.98     15.98 o
  -4  -7   6        7.00        5.59     18.51 o
  -3  -7   6        0.11        2.12     16.87 o
  -2  -7   6       14.10       11.29     15.74 o
  -1  -7   6       22.80       24.70     15.59 o
   0  -7   6        6.25        8.20     18.35 o
   1  -7   6        2.50       -0.44     22.88 o
   2  -7   6        2.64        1.86     25.17 o
   3  -7   6        4.89        6.08     26.88 o
   4  -7   6        2.76        7.71     31.27 o
  -9  -6   6       70.41       99.19     46.23 o
  -8  -6   6        0.71        5.67     30.48 o
  -7  -6   6      147.30      143.30     32.91 o
  -6  -6   6        3.81        1.85     22.93 o
  -5  -6   6      378.24      374.20     24.85 o
  -4  -6   6      306.92      307.54     18.36 o
  -3  -6   6        0.40        0.08     13.91 o
  -2  -6   6     1016.42     1074.40     32.63 o
  -1  -6   6       36.46       37.76     12.98 o
   0  -6   6      615.34      603.30     25.26 o
   1  -6   6      251.69      268.45     19.06 o
   2  -6   6       37.56       44.18     23.46 o
   3  -6   6      199.09      203.10     33.19 o
   4  -6   6       24.40       22.87     28.10 o
   5  -6   6       10.16       13.67     31.17 o
   6  -6   6       42.21       55.40     44.07 o
  -9  -5   6        5.24       10.20     38.35 o
  -8  -5   6       27.08       23.88     29.16 o
  -7  -5   6       65.11       53.07     26.88 o
  -6  -5   6       71.89       55.02     23.75 o
  -5  -5   6      272.73      299.16     25.80 o
  -4  -5   6        1.73        2.17     12.32 o
  -3  -5   6      130.53      127.77     14.45 o
  -2  -5   6        4.25        6.10     10.04 o
  -1  -5   6       47.52       45.57      9.58 o
   0  -5   6        0.21        0.82      7.62 o
   1  -5   6        7.85        9.94      9.52 o
   2  -5   6        2.51        0.23     14.17 o
   3  -5   6       36.86       50.22     17.92 o
   4  -5   6      211.85      201.39     27.15 o
   5  -5   6      150.34      149.46     29.75 o
   6  -5   6       51.90       40.70     32.07 o
   7  -5   6       55.85       32.96     43.26 o
  -9  -4   6        7.40       13.56     36.41 o
  -8  -4   6       62.52       44.08     35.61 o
  -7  -4   6      409.89      378.46     38.78 o
  -6  -4   6      145.58      136.44     23.57 o
  -5  -4   6        3.48        3.54     14.71 o
  -4  -4   6        0.24        1.98     10.97 o
  -3  -4   6      257.72      245.05     13.46 o
  -2  -4   6      364.53      333.67     13.89 o
  -1  -4   6      536.15      527.54     12.23 o
   0  -4   6       40.95       40.42      6.70 o
   1  -4   6        4.27        4.12      7.28 o
   2  -4   6       31.39       35.46      9.27 o
   3  -4   6       13.63       22.44     12.11 o
   4  -4   6      162.73      141.96     20.63 o
   5  -4   6        6.32        8.65     18.49 o
   6  -4   6        8.94        9.97     27.04 o
   7  -4   6       43.39       48.55     34.37 o
   8  -4   6       57.27       47.85     45.91 o
 -10  -3   6        0.36        7.85     44.46 o
  -9  -3   6       17.00       14.28     35.70 o
  -8  -3   6        1.23        5.30     29.58 o
  -7  -3   6       21.91       27.71     20.94 o
  -6  -3   6       13.31        7.78     14.23 o
  -5  -3   6       46.90       43.29     13.45 o
  -4  -3   6       24.45       21.89      8.87 o
  -3  -3   6        6.05        7.20      7.24 o
  -2  -3   6        0.32        0.72      5.97 o
  -1  -3   6       13.47       11.07      5.99 o
   0  -3   6        9.52        8.57      5.26 o
   1  -3   6        0.32        0.46      5.77 o
   2  -3   6       63.83       62.22      8.06 o
   3  -3   6        0.01       -2.28      7.67 o
   4  -3   6        1.34        5.81     11.48 o
   5  -3   6      103.06      100.71     16.88 o
   6  -3   6       72.96       70.66     19.82 o
   7  -3   6        6.96        3.26     25.40 o
   8  -3   6        4.73        7.65     38.24 o
 -10  -2   6        0.00        5.71     43.44 o
  -9  -2   6        7.13        2.55     35.70 o
  -8  -2   6      256.72      251.85     29.95 o
  -7  -2   6      250.47      200.01     25.04 o
  -6  -2   6        3.22        0.45     12.84 o
  -5  -2   6       53.67       58.04     11.52 o
  -4  -2   6       11.73        7.70      8.11 o
  -3  -2   6      140.61      147.93     10.20 o
  -2  -2   6     1383.03     1477.79     19.52 o
  -1  -2   6      952.78      949.76     15.85 o
   0  -2   6      354.77      327.93      9.58 o
   1  -2   6     2052.49     2114.44     23.28 o
   2  -2   6       22.80       17.99      6.08 o
   3  -2   6       16.69       21.70      7.04 o
   4  -2   6     1154.84     1222.90     24.86 o
   5  -2   6      599.60      653.01     24.99 o
   6  -2   6      369.11      389.77     27.08 o
   7  -2   6     1581.07     1654.41     48.99 o
   8  -2   6       11.09        9.38     23.13 o
   9  -2   6      159.46      149.46     37.19 o
 -10  -1   6       11.32       10.79     32.78 o
  -9  -1   6       47.15       45.10     29.62 o
  -8  -1   6        3.55       -1.07     22.55 o
  -7  -1   6       44.60       32.00     17.95 o
  -6  -1   6        0.92        2.07     13.77 o
  -5  -1   6       23.30       19.69     10.28 o
  -4  -1   6        0.01        1.22      7.31 o
  -3  -1   6       23.29       24.37      7.02 o
  -2  -1   6      111.57      106.86     13.75 o
  -1  -1   6      130.50      123.24      5.60 o
   0  -1   6        0.71        0.76      3.93 o
   1  -1   6       12.07       12.94      4.38 o
   2  -1   6        2.81        4.40      4.77 o
   3  -1   6      375.36      371.58     11.07 o
   4  -1   6        0.02       -0.95      6.57 o
   5  -1   6        5.54        5.26      9.14 o
   6  -1   6       16.92       12.95     13.36 o
   7  -1   6       93.97       92.17     19.22 o
   8  -1   6        9.13       11.95     20.96 o
   9  -1   6        1.74        2.75     27.11 o
  10  -1   6       17.64       16.12     31.01 o
  -9   0   6      159.82      144.13     34.66 o
  -8   0   6       76.24       87.30     27.91 o
  -7   0   6       10.17       22.82     21.17 o
  -6   0   6       13.85        6.63     15.56 o
  -5   0   6      177.19      185.60     14.65 o
  -4   0   6       62.15       83.55     10.15 o
  -3   0   6      158.69      189.67     10.33 o
  -2   0   6      180.11      193.35      9.51 o
  -1   0   6      257.60      249.76      8.73 o
   0   0   6      761.68      732.20     12.62 o
   1   0   6      359.63      364.13      9.80 o
   2   0   6     5585.31     6025.08     48.43 o
   3   0   6      360.71      344.72     16.56 o
   4   0   6      221.05      218.62     14.29 o
   5   0   6      567.09      544.48     32.32 o
   6   0   6       25.24       13.36     10.71 o
   7   0   6     1439.30     1445.86     47.41 o
   8   0   6       45.61       48.17     20.73 o
   9   0   6       48.38       44.54     24.87 o
  10   0   6      118.13      132.15     34.23 o
  -9   1   6       49.48       53.96     31.78 o
  -8   1   6      116.74       89.45     29.17 o
  -7   1   6      147.60      151.86     27.91 o
  -6   1   6       19.92       13.41     16.15 o
  -5   1   6      147.93      147.90     16.28 o
  -4   1   6       73.86       67.79      9.74 o
  -3   1   6        7.61        5.64      6.88 o
  -2   1   6      204.58      211.99      9.66 o
  -1   1   6       73.88       76.07      6.24 o
   0   1   6        1.49        2.45      3.86 o
   1   1   6      197.01      200.47      6.79 o
   2   1   6       12.59       12.84      4.13 o
   3   1   6      409.70      396.31     11.67 o
   4   1   6      397.55      396.61     12.73 o
   5   1   6       24.42       24.85      7.45 o
   6   1   6       13.88       17.50      8.86 o
   7   1   6        2.79        8.70     13.48 o
   8   1   6       30.86       30.24     19.35 o
   9   1   6       51.34       50.53     23.11 o
  10   1   6       50.35       35.97     28.24 o
  -9   2   6       44.87       14.56     31.68 o
  -8   2   6      519.91      498.93     44.75 o
  -7   2   6      559.30      546.17     61.13 o
  -6   2   6      488.64      482.75     31.32 o
  -5   2   6      981.04     1041.49     29.52 o
  -4   2   6      446.83      488.11     18.83 o
  -3   2   6       21.90       31.95      7.55 o
  -2   2   6       17.94       16.09      6.15 o
  -1   2   6     5432.17     5511.01    390.89 o
   0   2   6      479.43      452.05     10.53 o
   1   2   6        5.57        9.98      3.83 o
   2   2   6        8.43       13.64      3.88 o
   3   2   6     1224.56     1250.39     17.29 o
   4   2   6       24.70       26.87      6.17 o
   5   2   6      422.80      436.38     21.95 o
   6   2   6       74.59       74.15      9.92 o
   7   2   6      233.91      234.79     16.31 o
   8   2   6      159.50      177.50     21.93 o
   9   2   6      131.40      138.17     25.50 o
  10   2   6      488.88      469.00     42.18 o
  11   2   6      214.29      176.62     37.84 o
  -8   3   6      242.31      247.21     38.25 o
  -7   3   6       29.42       27.60     24.93 o
  -6   3   6       30.12       32.17     19.41 o
  -5   3   6      186.49      192.12     18.59 o
  -4   3   6        1.22       -0.99      9.65 o
  -3   3   6       53.22       59.21      9.16 o
  -2   3   6       48.01       43.81      7.48 o
  -1   3   6      242.56      275.10     10.61 o
   0   3   6       29.13       25.76      5.01 o
   1   3   6       77.44       73.67      5.65 o
   2   3   6       48.26       49.18      5.04 o
   3   3   6       67.58       74.38      6.03 o
   4   3   6       11.12       13.22      5.95 o
   5   3   6        0.38        1.88      6.51 o
   6   3   6        7.72        6.64      8.21 o
   7   3   6        4.61        3.24     10.16 o
   8   3   6        3.62        5.01     12.05 o
   9   3   6      133.24      122.35     21.92 o
  10   3   6        1.10        5.15     22.73 o
  11   3   6       42.39       50.91     44.38 o
  -8   4   6       15.04       11.93     40.80 o
  -7   4   6       68.98       67.25     39.19 o
  -6   4   6       69.78       73.06     22.61 o
  -5   4   6      284.52      293.09     23.75 o
  -4   4   6       83.87       74.79     13.98 o
  -3   4   6      412.79      412.77     16.31 o
  -2   4   6       97.31      110.42      9.48 o
  -1   4   6       50.33       48.79      7.19 o
   0   4   6     1952.52     1956.26     24.66 o
   1   4   6      605.21      646.56     11.72 o
   2   4   6        4.06        8.30      4.52 o
   3   4   6     2639.33     2825.24     22.69 o
   4   4   6       55.64       51.35      6.74 o
   5   4   6      712.05      735.61     15.35 o
   6   4   6       23.43       14.06      8.33 o
   7   4   6       10.27       10.20     11.70 o
   8   4   6      745.99      771.92     27.28 o
   9   4   6      254.30      274.12     26.88 o
  10   4   6       51.78       58.86     32.49 o
  11   4   6       13.98       10.00     39.57 o
  -7   5   6       12.22       12.04     37.02 o
  -6   5   6        9.42        6.94     31.62 o
  -5   5   6        1.95        2.80     20.20 o
  -4   5   6       41.01       44.55     19.33 o
  -3   5   6        0.16       -0.15     10.84 o
  -2   5   6       30.41       31.67      9.10 o
  -1   5   6        5.26        6.41      6.72 o
   0   5   6      283.68      323.04     11.13 o
   1   5   6      174.43      178.00      8.29 o
   2   5   6       28.40       29.23      5.32 o
   3   5   6       37.63       40.05      5.91 o
   4   5   6        0.00        2.44      5.40 o
   5   5   6        5.66        2.92      6.42 o
   6   5   6       12.14       10.71      7.75 o
   7   5   6      140.34      138.00     16.53 o
   8   5   6        2.55        1.65     15.81 o
   9   5   6       17.78       16.90     18.30 o
  10   5   6        6.10        2.40     29.35 o
  11   5   6       20.63       26.62     40.49 o
  -7   6   6        0.52        1.94     40.69 o
  -6   6   6       13.28       18.46     35.60 o
  -5   6   6       13.84        4.27     25.76 o
  -4   6   6       84.97       77.60     26.31 o
  -3   6   6      444.76      466.77     30.19 o
  -2   6   6        0.59       -1.74     11.46 o
  -1   6   6      109.15      107.74     11.61 o
   0   6   6       90.26       86.47      9.51 o
   1   6   6      652.26      615.88     14.34 o
   2   6   6        5.50        6.54      5.36 o
   3   6   6       18.75       17.94      5.66 o
   4   6   6      737.55      745.80     15.12 o
   5   6   6      102.86      103.02      9.50 o
   6   6   6      923.61      991.17     21.41 o
   7   6   6      119.73      141.39     15.09 o
   8   6   6      472.82      431.52     32.17 o
   9   6   6       58.11       42.24     18.73 o
  10   6   6        0.00        5.83     22.28 o
  11   6   6        0.87       -1.73     38.86 o
  -6   7   6       76.28       69.19     44.49 o
  -5   7   6        7.19       14.63     31.03 o
  -4   7   6        9.04        5.41     25.72 o
  -3   7   6      100.59       77.72     25.72 o
  -2   7   6       17.01       18.97     16.71 o
  -1   7   6       25.65       24.22     11.62 o
   0   7   6        0.39        1.46      8.34 o
   1   7   6      125.30      134.96     11.86 o
   2   7   6        0.06       -0.71      7.67 o
   3   7   6      237.06      233.28     11.24 o
   4   7   6       46.53       52.83      8.70 o
   5   7   6       86.79       94.94      8.82 o
   6   7   6        3.38        6.08      9.28 o
   7   7   6       53.95       53.00     14.45 o
   8   7   6        1.09       -0.26     18.69 o
   9   7   6       10.66        3.38     22.28 o
  10   7   6        0.56       -1.27     25.69 o
  11   7   6        0.71       -1.43     42.12 o
  -5   8   6      171.84      190.26     43.31 o
  -4   8   6       29.97       39.22     31.85 o
  -3   8   6       67.32       68.92     28.33 o
  -2   8   6      188.81      188.72     28.43 o
  -1   8   6        5.30        7.43     14.04 o
   0   8   6       63.95       60.28     15.75 o
   1   8   6      477.63      486.77     22.24 o
   2   8   6      448.90      423.23     18.49 o
   3   8   6      481.83      496.58     17.62 o
   4   8   6       57.40       73.32     11.30 o
   5   8   6        3.98        1.86     10.92 o
   6   8   6      635.57      628.03     26.05 o
   7   8   6      100.71       88.02     15.56 o
   8   8   6       37.96       26.54     18.77 o
   9   8   6      232.37      251.43     59.08 o
  10   8   6       20.81       10.32     30.56 o
  -3   9   6       12.39       11.42     29.36 o
  -2   9   6        9.00        8.25     25.04 o
  -1   9   6        5.92        5.78     22.19 o
   0   9   6        0.19        0.62     15.96 o
   1   9   6        0.03        1.22     13.66 o
   2   9   6       67.68       66.27     12.65 o
   3   9   6       45.60       42.47     11.08 o
   4   9   6       11.93       12.22     10.53 o
   5   9   6       67.37       69.21     13.27 o
   6   9   6        3.37        4.89     13.64 o
   7   9   6        0.74       -0.33     17.00 o
   8   9   6        3.60       11.14     23.09 o
   9   9   6        0.04        1.32     27.32 o
  10   9   6       13.20        5.73     32.97 o
  -2  10   6       17.51       19.10     30.87 o
  -1  10   6        0.04       -7.04     25.48 o
   0  10   6       64.38       54.53     21.11 o
   1  10   6       95.66       73.07     24.92 o
   2  10   6       54.52       45.20     19.14 o
   3  10   6        0.92        1.38     15.21 o
   4  10   6      109.60      104.28     17.31 o
   5  10   6      147.53      167.85     26.87 o
   6  10   6      134.24      136.42     24.62 o
   7  10   6        8.02       26.91     27.52 o
   8  10   6        1.15        8.16     24.68 o
   9  10   6       15.86       37.29     30.38 o
   0  11   6        0.07       -0.31     42.22 o
   1  11   6        8.08       12.64     27.05 o
   2  11   6       34.03       18.09     23.24 o
   3  11   6      141.58      155.85     22.58 o
   4  11   6        1.24       -0.22     16.69 o
   5  11   6       34.27       28.26     28.46 o
   6  11   6       24.59       26.88     23.88 o
   7  11   6        0.30        4.70     29.02 o
  -6  -8   7        2.74        0.85     30.48 o
  -5  -8   7        0.84       -3.36     28.14 o
  -4  -8   7      220.40      265.76     36.75 o
  -3  -8   7      122.93      113.17     30.02 o
  -2  -8   7       71.26       72.54     28.07 o
  -1  -8   7      183.34      152.18     30.76 o
   0  -8   7       26.86       34.28     28.27 o
   1  -8   7       74.20       72.02     33.16 o
   2  -8   7      123.15      142.39     38.94 o
  -7  -7   7       11.53       10.97     31.95 o
  -6  -7   7       69.07       58.74     32.21 o
  -5  -7   7        0.40       -5.55     24.95 o
  -4  -7   7        0.00        2.33     23.39 o
  -3  -7   7        0.05        2.71     16.63 o
  -2  -7   7        5.33       13.52     21.62 o
  -1  -7   7       61.16       51.26     17.31 o
   0  -7   7       24.34       19.23     23.41 o
   1  -7   7        3.17       -2.18     24.35 o
   2  -7   7        0.87       21.62     27.92 o
   3  -7   7        8.00       15.59     30.60 o
   4  -7   7        8.24        2.89     32.50 o
  -8  -6   7        0.34       -0.73     32.44 o
  -7  -6   7       84.07       61.55     31.15 o
  -6  -6   7      368.90      355.64     38.26 o
  -5  -6   7       87.95       83.16     27.04 o
  -4  -6   7       59.17       46.51     23.08 o
  -3  -6   7       69.68       92.08     23.37 o
  -2  -6   7      441.90      471.75     24.73 o
  -1  -6   7        0.09        0.97     13.97 o
   0  -6   7      257.33      280.37     23.09 o
   1  -6   7       27.73       16.19     21.73 o
   2  -6   7        2.85        6.26     22.00 o
   3  -6   7        0.49        1.54     27.27 o
   4  -6   7       62.34       78.91     33.30 o
   5  -6   7       78.38       69.19     41.84 o
  -9  -5   7        4.87       23.05     44.06 o
  -8  -5   7        4.85       10.91     37.63 o
  -7  -5   7       42.65       58.23     29.85 o
  -6  -5   7      133.45      138.43     30.73 o
  -5  -5   7      106.11       70.65     24.23 o
  -4  -5   7       59.70       76.81     19.68 o
  -3  -5   7      207.92      226.88     20.06 o
  -2  -5   7        5.70        9.11     12.25 o
  -1  -5   7        3.16       -1.28      8.88 o
   0  -5   7       19.62       12.73      9.92 o
   1  -5   7        9.02        7.68     13.10 o
   2  -5   7        0.65        3.72     15.44 o
   3  -5   7        4.00       13.46     19.90 o
   4  -5   7       14.25       13.86     21.95 o
   5  -5   7       26.69       21.60     28.64 o
   6  -5   7       16.90       24.28     41.10 o
  -9  -4   7       76.98      157.47     49.19 o
  -8  -4   7        9.33       13.16     35.49 o
  -7  -4   7      236.47      227.44     35.19 o
  -6  -4   7      217.00      173.87     26.89 o
  -5  -4   7        3.52        1.79     16.76 o
  -4  -4   7       52.76       39.57     17.10 o
  -3  -4   7       27.82       26.79     12.66 o
  -2  -4   7      906.86      926.13     24.70 o
  -1  -4   7      538.52      527.30     16.90 o
   0  -4   7        9.96        8.14      7.39 o
   1  -4   7       21.47       22.86      8.29 o
   2  -4   7      307.98      319.66     22.01 o
   3  -4   7       10.97        4.66     14.64 o
   4  -4   7        0.04        1.48     17.15 o
   5  -4   7      206.69      195.26     29.00 o
   6  -4   7      140.74      133.12     35.09 o
   7  -4   7        0.54       -4.48     32.12 o
  -9  -3   7        0.00       -2.65     37.02 o
  -8  -3   7       62.60       47.14     36.84 o
  -7  -3   7       77.11       44.46     26.44 o
  -6  -3   7       51.72       50.06     17.14 o
  -5  -3   7        4.15        4.21     12.99 o
  -4  -3   7       72.94       88.87     13.46 o
  -3  -3   7       43.94       41.37      9.01 o
  -2  -3   7       12.42        9.50      7.42 o
  -1  -3   7       39.43       35.19      7.80 o
   0  -3   7       27.57       21.58      6.99 o
   1  -3   7        7.52       11.89      6.66 o
   2  -3   7        4.92        4.45      7.74 o
   3  -3   7       16.28       11.75     10.25 o
   4  -3   7        5.10        2.05     12.61 o
   5  -3   7      239.10      245.86     21.38 o
   6  -3   7        2.18        2.14     18.29 o
   7  -3   7       43.56       31.44     30.65 o
   8  -3   7       77.20       51.23     42.35 o
  -9  -2   7       13.32       -0.20     37.33 o
  -8  -2   7      243.98      214.02     34.08 o
  -7  -2   7        0.02       -1.42     18.19 o
  -6  -2   7       77.38       81.66     16.98 o
  -5  -2   7       71.02       70.19     14.55 o
  -4  -2   7     1230.38     1196.24     26.29 o
  -3  -2   7      384.56      443.31     16.09 o
  -2  -2   7       10.72       10.49      6.58 o
  -1  -2   7      395.75      408.21     13.08 o
   0  -2   7        5.57        3.84      6.14 o
   1  -2   7       55.26       58.61      6.94 o
   2  -2   7     1042.98     1087.17     20.77 o
   3  -2   7     1559.49     1669.87     26.72 o
   4  -2   7       59.54       55.26     10.63 o
   5  -2   7       24.12       27.12     13.47 o
   6  -2   7       18.93       15.55     17.06 o
   7  -2   7        0.01        1.62     20.39 o
   8  -2   7      138.27      144.67     29.75 o
   9  -2   7        8.50       -3.98     41.20 o
  -9  -1   7        5.56        1.35     27.66 o
  -8  -1   7      191.89      190.83     32.65 o
  -7  -1   7        1.53        2.09     20.38 o
  -6  -1   7       45.64       42.03     17.95 o
  -5  -1   7      134.45      109.85     15.65 o
  -4  -1   7        2.13        0.53      8.92 o
  -3  -1   7        6.93        5.01      7.36 o
  -2  -1   7       45.98       42.13      7.99 o
  -1  -1   7       25.84       19.81      4.98 o
   0  -1   7      398.19      354.29     28.40 o
   1  -1   7       17.88       12.37      5.26 o
   2  -1   7       61.86       70.80      7.15 o
   3  -1   7      133.42      151.37      8.81 o
   4  -1   7        1.19        2.85      7.45 o
   5  -1   7        0.00        3.09     10.13 o
   6  -1   7       30.95       33.13     15.65 o
   7  -1   7        0.83       -1.73     18.07 o
   8  -1   7        1.65        2.52     21.02 o
   9  -1   7       16.73        9.86     27.99 o
  -9   0   7       69.50       65.78     32.55 o
  -8   0   7       58.54       37.17     26.93 o
  -7   0   7      276.41      241.32     31.67 o
  -6   0   7      570.19      588.00     33.32 o
  -5   0   7       77.49       74.39     14.89 o
  -4   0   7      573.81      522.08     18.44 o
  -3   0   7       20.44       28.37      8.28 o
  -2   0   7      120.52      142.90      9.49 o
  -1   0   7        1.29        1.66      5.35 o
   0   0   7     2277.19     2425.08     24.80 o
   1   0   7        0.73        1.70      5.05 o
   2   0   7       96.11      106.92      6.21 o
   3   0   7       54.62       56.16      7.09 o
   4   0   7     1122.20     1059.39     22.10 o
   5   0   7      670.84      647.27     16.53 o
   6   0   7      822.53      824.48     27.63 o
   7   0   7       80.62       74.79     20.11 o
   8   0   7      170.17      169.08     25.27 o
   9   0   7       22.93       31.09     25.79 o
  10   0   7        4.04        9.34     29.39 o
  -9   1   7       64.19       42.04     32.72 o
  -8   1   7       28.20       39.27     28.06 o
  -7   1   7       74.83       66.68     25.43 o
  -6   1   7       12.27       13.79     18.26 o
  -5   1   7       17.78       14.59     12.99 o
  -4   1   7      210.15      219.05     13.79 o
  -3   1   7       70.48       63.62      9.29 o
  -2   1   7      177.21      189.87     10.73 o
  -1   1   7       22.16       23.67      6.01 o
   0   1   7       25.30       26.48      5.57 o
   1   1   7        0.26        1.96      4.12 o
   2   1   7       66.15       80.26      6.23 o
   3   1   7      252.63      257.19     10.19 o
   4   1   7        0.12       -1.58      6.11 o
   5   1   7        0.03       -0.95      6.54 o
   6   1   7        8.63       12.30      9.60 o
   7   1   7        0.71        1.96     14.39 o
   8   1   7        6.39        2.74     17.59 o
   9   1   7        2.71       -1.87     21.92 o
  10   1   7      143.80      140.33     34.02 o
  -9   2   7       46.50       39.37     34.18 o
  -8   2   7       16.00        8.58     26.35 o
  -7   2   7       78.70       63.23     26.41 o
  -6   2   7      216.37      230.89     29.45 o
  -5   2   7        0.05        2.88     14.06 o
  -4   2   7       59.66       55.61     11.51 o
  -3   2   7      441.51      436.91     15.45 o
  -2   2   7      592.87      609.60     15.74 o
  -1   2   7      409.82      378.21     22.54 o
   0   2   7      434.94      445.59     26.89 o
   1   2   7     2933.14     2710.74    178.76 o
   2   2   7      519.84      469.86     33.78 o
   3   2   7       27.23       30.28      5.82 o
   4   2   7      400.27      391.35     19.61 o
   5   2   7      226.91      225.97     11.39 o
   6   2   7      533.81      557.68     18.07 o
   7   2   7      625.53      626.31     24.66 o
   8   2   7        0.05       -2.30     15.93 o
   9   2   7      549.32      580.57     40.02 o
  10   2   7      119.60      126.48     31.93 o
  11   2   7       12.81        5.65     31.58 o
  -8   3   7       27.78       20.47     29.77 o
  -7   3   7      121.92      113.05     29.66 o
  -6   3   7       69.08       60.99     21.70 o
  -5   3   7       13.56       15.33     15.50 o
  -4   3   7       54.96       66.13     13.87 o
  -3   3   7      129.67      122.86     11.29 o
  -2   3   7      157.13      154.65     10.59 o
  -1   3   7      111.79      125.44      8.94 o
   0   3   7      148.56      152.30      8.37 o
   1   3   7      303.43      314.44     10.58 o
   2   3   7        6.07        7.72      4.88 o
   3   3   7        1.99        0.23      5.12 o
   4   3   7        3.67        6.77      6.37 o
   5   3   7        0.01       -1.41      7.36 o
   6   3   7      186.24      188.31     13.47 o
   7   3   7        7.99        4.97     10.67 o
   8   3   7      172.52      166.34     18.23 o
   9   3   7       31.26       36.44     19.71 o
  10   3   7        7.24        7.65     34.78 o
  11   3   7        0.39        6.12     41.40 o
  -8   4   7      809.94      852.84     83.60 o
  -7   4   7      263.60      249.65     51.22 o
  -6   4   7      326.36      366.81     32.65 o
  -5   4   7      147.11      154.83     23.11 o
  -4   4   7       87.00       78.90     15.60 o
  -3   4   7      300.41      301.95     16.47 o
  -2   4   7      201.98      235.60     12.66 o
  -1   4   7        2.38        2.27      6.65 o
   0   4   7     1510.72     1605.68     21.88 o
   1   4   7       78.79       76.58      6.88 o
   2   4   7      134.44      133.65      7.50 o
   3   4   7       18.16        8.41      5.40 o
   4   4   7      407.00      430.58     13.41 o
   5   4   7     1453.69     1531.98     27.00 o
   6   4   7       10.96       11.15      7.62 o
   7   4   7      172.08      208.86     17.99 o
   8   4   7      373.23      384.97     21.28 o
   9   4   7      202.04      155.50     28.20 o
  10   4   7       64.73       46.34     31.66 o
  11   4   7       13.73        6.43     39.88 o
  -7   5   7      216.72      223.77     54.67 o
  -6   5   7       33.27       25.81     34.68 o
  -5   5   7       61.39       49.63     24.11 o
  -4   5   7        9.71       12.23     18.40 o
  -3   5   7        2.22        3.85     12.50 o
  -2   5   7       39.87       36.90     10.08 o
  -1   5   7        0.06       -0.43      7.46 o
   0   5   7       40.06       34.51      7.27 o
   1   5   7       81.55       86.16      7.16 o
   2   5   7        0.54        2.56      5.49 o
   3   5   7        5.78        5.07      5.52 o
   4   5   7       92.94       87.45      7.63 o
   5   5   7        0.63        0.27      7.36 o
   6   5   7       18.63       18.58      9.35 o
   7   5   7        2.01        3.24     14.28 o
   8   5   7        9.92        8.71     17.09 o
   9   5   7       16.48       15.65     18.99 o
  10   5   7       12.92        8.70     28.59 o
  11   5   7        3.67       -0.41     40.49 o
  -6   6   7       80.71      103.79     43.58 o
  -5   6   7       10.01       17.43     27.82 o
  -4   6   7      207.94      224.15     32.93 o
  -3   6   7      310.48      332.88     27.54 o
  -2   6   7       70.50       85.08     16.27 o
  -1   6   7      450.17      481.21     19.59 o
   0   6   7       16.10       10.12      8.77 o
   1   6   7        5.78        1.38      7.54 o
   2   6   7       93.67      101.05      8.39 o
   3   6   7      223.00      225.21     10.48 o
   4   6   7        1.97        1.97      7.16 o
   5   6   7      149.19      154.54     11.03 o
   6   6   7      144.33      135.89     12.76 o
   7   6   7      590.05      557.96     27.91 o
   8   6   7       92.80       72.33     22.05 o
   9   6   7       12.49       18.05     19.51 o
  10   6   7      285.89      244.95     35.13 o
  11   6   7       40.13       37.95     41.93 o
  -5   7   7       95.04       87.07     40.83 o
  -4   7   7        1.57       -2.54     26.97 o
  -3   7   7       48.08       59.23     26.03 o
  -2   7   7       56.75       54.99     21.97 o
  -1   7   7       25.46       24.13     12.59 o
   0   7   7        4.61        7.38      9.91 o
   1   7   7       33.60       38.34      9.06 o
   2   7   7        2.36        1.93      6.76 o
   3   7   7       14.52       14.28      7.19 o
   4   7   7      198.80      202.10     10.00 o
   5   7   7       42.77       42.96      8.78 o
   6   7   7       47.48       45.11     10.70 o
   7   7   7        2.02        3.58     14.57 o
   8   7   7        0.94       -0.46     19.55 o
   9   7   7        9.82        3.81     22.51 o
  10   7   7        1.24       -2.58     21.99 o
  11   7   7        0.30        0.31     39.87 o
  -4   8   7       67.67       74.81     34.37 o
  -3   8   7       58.67       71.28     29.30 o
  -2   8   7       39.79       47.46     23.93 o
  -1   8   7        2.02        3.20     15.97 o
   0   8   7       32.01       30.98     13.04 o
   1   8   7      769.81      771.42     39.50 o
   2   8   7        0.00       -1.38     11.15 o
   3   8   7      339.37      325.69     18.19 o
   4   8   7      415.22      397.73     17.55 o
   5   8   7      161.41      171.15     15.81 o
   6   8   7      425.14      400.15     23.45 o
   7   8   7      165.10      131.23     17.80 o
   8   8   7       12.92       10.54     22.01 o
   9   8   7       16.25        7.02     26.41 o
  10   8   7       27.12       37.56     33.01 o
  -3   9   7       17.30       17.84     30.87 o
  -2   9   7       23.82       24.92     27.54 o
  -1   9   7        1.76        3.95     22.75 o
   0   9   7       42.87       41.98     18.70 o
   1   9   7        3.10        0.33     14.76 o
   2   9   7        2.02       -3.40     12.62 o
   3   9   7       50.51       42.24     12.44 o
   4   9   7        1.87        3.61     11.59 o
   5   9   7      148.48      154.68     16.22 o
   6   9   7       57.16       53.20     15.41 o
   7   9   7        1.96        1.40     17.98 o
   8   9   7        1.15        1.82     23.08 o
   9   9   7        0.31       -0.91     27.69 o
  -2  10   7       17.72       17.92     31.87 o
  -1  10   7      151.96      152.84     32.50 o
   0  10   7      157.78      146.29     28.12 o
   1  10   7       98.05       87.97     19.86 o
   2  10   7       16.76       15.08     21.90 o
   3  10   7       10.02        7.43     17.31 o
   4  10   7        6.06        4.91     16.69 o
   5  10   7      288.13      287.51     25.80 o
   6  10   7        3.57        3.22     21.51 o
   7  10   7        8.02       13.32     19.69 o
   8  10   7       81.85       73.27     27.88 o
   9  10   7       59.38       63.01     32.70 o
   0  11   7        7.98       14.58     45.69 o
   1  11   7        1.52        1.68     29.07 o
   2  11   7       77.76       66.47     27.29 o
   3  11   7       26.01       24.92     22.04 o
   4  11   7        0.18        0.32     20.22 o
   5  11   7        3.03        1.82     20.97 o
   6  11   7        9.58        9.74     24.99 o
   7  11   7       16.86       21.50     30.19 o
  -5  -8   8       54.14       49.52     34.69 o
  -4  -8   8        2.02        2.67     30.22 o
  -3  -8   8       37.78       22.61     30.36 o
  -2  -8   8        2.62       -1.58     27.39 o
  -1  -8   8        0.91       -0.96     28.96 o
   0  -8   8        3.79        1.18     29.24 o
   1  -8   8        0.91       -3.29     33.11 o
  -6  -7   8        9.10       11.70     31.51 o
  -5  -7   8       28.36       15.12     29.22 o
  -4  -7   8       15.34        7.43     26.36 o
  -3  -7   8        2.02       -0.84     24.44 o
  -2  -7   8        0.03       -2.37     24.81 o
  -1  -7   8       15.48        8.24     23.94 o
   0  -7   8        0.53       -1.04     25.13 o
   1  -7   8       15.26       26.74     27.69 o
   2  -7   8       26.36       12.05     29.85 o
   3  -7   8        0.69        4.83     34.69 o
  -7  -6   8        5.14        4.52     32.80 o
  -6  -6   8       92.74       91.59     32.85 o
  -5  -6   8      201.32      170.38     33.50 o
  -4  -6   8        6.22        1.92     23.80 o
  -3  -6   8      523.69      502.19     63.21 o
  -2  -6   8      197.58      238.95     30.32 o
  -1  -6   8      830.29      884.48     46.43 o
   0  -6   8      304.08      300.15     32.60 o
   1  -6   8       16.24       20.02     23.58 o
   2  -6   8        0.83       -2.19     23.92 o
   3  -6   8       25.57       18.98     29.04 o
   4  -6   8       46.29       41.22     31.99 o
   5  -6   8        0.94       -7.44     41.91 o
  -8  -5   8        1.09        4.28     37.84 o
  -7  -5   8        5.45        8.85     28.97 o
  -6  -5   8        1.64       -0.16     24.94 o
  -5  -5   8       18.88       19.01     24.72 o
  -4  -5   8       44.99       44.20     23.93 o
  -3  -5   8        1.07        5.90     20.57 o
  -2  -5   8        4.06        8.27     19.57 o
  -1  -5   8       24.52       31.53     15.52 o
   0  -5   8        2.20        4.32     14.34 o
   1  -5   8        5.50        5.74     17.29 o
   2  -5   8        0.01       -2.22     18.35 o
   3  -5   8        0.27        0.84     20.76 o
   4  -5   8        2.69       -1.64     26.50 o
   5  -5   8        2.06       -0.82     33.96 o
   6  -5   8       66.16       48.16     42.65 o
  -8  -4   8        0.40       16.62     37.02 o
  -7  -4   8      145.28      118.16     39.52 o
  -6  -4   8       12.90        2.94     23.17 o
  -5  -4   8      130.44      133.50     24.06 o
  -4  -4   8       73.85       86.53     20.66 o
  -3  -4   8      253.41      255.44     24.00 o
  -2  -4   8        0.27        7.43     14.81 o
  -1  -4   8       13.69       15.74     12.02 o
   0  -4   8        8.52        5.99     10.47 o
   1  -4   8       12.43       13.92     14.31 o
   2  -4   8      124.63      118.12     18.46 o
   3  -4   8      399.25      407.22     27.52 o
   4  -4   8      232.78      245.01     26.03 o
   5  -4   8       55.39       68.73     29.39 o
   6  -4   8        4.92        3.70     30.32 o
   7  -4   8       37.10       64.37     44.68 o
  -9  -3   8       28.08       32.85     43.05 o
  -8  -3   8        0.06        1.94     34.27 o
  -7  -3   8       10.46       16.52     30.50 o
  -6  -3   8       32.33        8.72     20.64 o
  -5  -3   8       11.16       14.05     15.41 o
  -4  -3   8       17.92       10.04     13.22 o
  -3  -3   8        7.23        9.74     10.49 o
  -2  -3   8       12.41        9.40      9.33 o
  -1  -3   8       64.52       60.01      9.47 o
   0  -3   8        2.72        1.39      7.88 o
   1  -3   8       39.87       40.60      8.76 o
   2  -3   8        7.14        8.86     10.17 o
   3  -3   8        1.50        5.34     11.94 o
   4  -3   8        1.61        1.15     13.92 o
   5  -3   8       25.09       30.34     17.84 o
   6  -3   8       24.12       25.28     25.13 o
   7  -3   8        2.26       -3.98     30.62 o
   8  -3   8        4.41        8.26     40.08 o
  -9  -2   8       22.25        7.34     41.21 o
  -8  -2   8       23.33       39.68     38.15 o
  -7  -2   8      181.07      117.77     25.54 o
  -6  -2   8      148.03      132.11     23.30 o
  -5  -2   8      228.02      234.00     19.64 o
  -4  -2   8      464.54      442.80     22.22 o
  -3  -2   8     1331.12     1280.84     27.63 o
  -2  -2   8       57.63       54.67      8.79 o
  -1  -2   8       34.21       30.60      8.11 o
   0  -2   8       92.45       82.81      9.17 o
   1  -2   8      219.47      225.23     12.15 o
   2  -2   8       70.71       79.03     10.00 o
   3  -2   8        9.26        9.18      9.37 o
   4  -2   8       74.35       72.13     13.71 o
   5  -2   8      132.68      131.24     18.20 o
   6  -2   8      581.19      590.44     32.81 o
   7  -2   8        4.07       17.72     21.96 o
   8  -2   8        4.71        9.70     27.35 o
   9  -2   8       24.99        9.08     44.07 o
  -9  -1   8        1.19        1.29     30.60 o
  -8  -1   8       69.23       43.28     28.17 o
  -7  -1   8      171.91      147.26     29.15 o
  -6  -1   8       65.82       59.19     20.44 o
  -5  -1   8       20.27       30.69     15.36 o
  -4  -1   8       28.65       23.56     10.95 o
  -3  -1   8       20.62       20.37      9.36 o
  -2  -1   8       43.67       41.81      8.66 o
  -1  -1   8       74.41       72.74      6.61 o
   0  -1   8       34.44       40.85      6.71 o
   1  -1   8        0.18       -0.58      5.80 o
   2  -1   8        2.78        5.41      6.26 o
   3  -1   8        1.47        0.51      6.96 o
   4  -1   8        0.28       -1.18      7.90 o
   5  -1   8       16.30       15.43     13.65 o
   6  -1   8        1.06        0.58     15.03 o
   7  -1   8       58.54       69.72     22.54 o
   8  -1   8        5.12       13.55     23.04 o
   9  -1   8       42.54       40.30     29.35 o
  -9   0   8       27.63       10.14     31.94 o
  -8   0   8       29.81       19.35     27.53 o
  -7   0   8      430.14      404.67     38.46 o
  -6   0   8      225.73      205.89     27.90 o
  -5   0   8     1466.52     1505.87     66.63 o
  -4   0   8      928.93      903.12     25.43 o
  -3   0   8        0.92       -1.11      8.31 o
  -2   0   8      497.31      533.99     19.23 o
  -1   0   8     1039.55     1112.80     19.47 o
   0   0   8     2350.64     2482.77     27.13 o
   1   0   8      463.25      547.73     14.46 o
   2   0   8      818.88      817.62     16.58 o
   3   0   8       19.20       13.88      6.86 o
   4   0   8       16.81        8.22      7.32 o
   5   0   8        4.28        6.21      9.51 o
   6   0   8      739.00      690.46     31.62 o
   7   0   8       67.69       67.49     20.18 o
   8   0   8      296.33      301.36     32.01 o
   9   0   8        0.05        3.02     26.24 o
  10   0   8      172.21      156.92     39.13 o
  -9   1   8       97.04       91.32     36.62 o
  -8   1   8       24.46       17.85     28.20 o
  -7   1   8        4.55        2.13     23.36 o
  -6   1   8      225.85      238.76     30.14 o
  -5   1   8       37.74       37.25     16.02 o
  -4   1   8       98.69      105.03     13.94 o
  -3   1   8       77.56       85.91     10.59 o
  -2   1   8        3.10        5.93      7.09 o
  -1   1   8       18.87       12.43      6.49 o
   0   1   8       41.93       40.45      7.14 o
   1   1   8       34.18       42.93      6.97 o
   2   1   8       42.71       44.60      7.34 o
   3   1   8       90.49      102.95      8.40 o
   4   1   8       14.48       10.49      7.19 o
   5   1   8       84.70       96.52      9.81 o
   6   1   8       20.82       19.13     13.05 o
   7   1   8       35.34       36.03     18.29 o
   8   1   8        1.19        2.00     18.85 o
   9   1   8       41.56       40.72     26.81 o
  10   1   8        2.09       -4.32     29.26 o
  -8   2   8       55.56       54.87     31.64 o
  -7   2   8      771.28      785.58     50.24 o
  -6   2   8     2247.40     2278.04     70.38 o
  -5   2   8      159.81      175.74     23.10 o
  -4   2   8       24.94       20.87     11.84 o
  -3   2   8      352.29      337.77     16.40 o
  -2   2   8      571.97      628.74     17.36 o
  -1   2   8        7.58        1.22      6.33 o
   0   2   8       18.73       14.95      6.10 o
   1   2   8     1780.72     1839.93     35.49 o
   2   2   8      935.62      930.55     21.90 o
   3   2   8       19.75       21.38      6.30 o
   4   2   8        5.89       11.20      6.93 o
   5   2   8      326.19      323.23     14.11 o
   6   2   8       11.33       18.45     10.41 o
   7   2   8      358.89      377.49     26.00 o
   8   2   8        3.73        0.68     17.96 o
   9   2   8      176.05      202.84     29.33 o
  10   2   8       26.19       10.94     27.23 o
  -8   3   8       56.96       36.66     32.77 o
  -7   3   8        5.89       -3.30     25.16 o
  -6   3   8      492.17      551.55     41.89 o
  -5   3   8      171.62      172.34     23.80 o
  -4   3   8      136.97      122.31     16.35 o
  -3   3   8       15.74       20.19      9.91 o
  -2   3   8      467.58      456.82     16.54 o
  -1   3   8       10.55       13.98      7.38 o
   0   3   8       10.37       17.93      6.31 o
   1   3   8       55.29       52.18      7.06 o
   2   3   8       35.12       39.16      6.45 o
   3   3   8        0.84       -0.49      6.07 o
   4   3   8        0.40        1.85      6.44 o
   5   3   8      129.09      126.68     10.88 o
   6   3   8       41.45       37.56     10.96 o
   7   3   8       33.46       40.07     12.80 o
   8   3   8       45.71       44.08     18.12 o
   9   3   8       27.25       26.46     22.16 o
  10   3   8        1.17        2.55     35.69 o
  11   3   8       13.00       23.97     44.67 o
  -7   4   8       71.52       83.07     43.27 o
  -6   4   8      564.61      572.55     39.28 o
  -5   4   8       98.28       86.74     22.27 o
  -4   4   8       19.04       17.50     15.28 o
  -3   4   8       26.73       24.53     12.41 o
  -2   4   8      903.97      964.77     22.31 o
  -1   4   8      110.68       99.07      9.80 o
   0   4   8      723.24      774.42     17.55 o
   1   4   8        0.03        1.18      5.91 o
   2   4   8      348.87      403.32     11.99 o
   3   4   8      293.50      319.20     11.49 o
   4   4   8       34.26       28.52      7.62 o
   5   4   8        4.05        3.66      7.84 o
   6   4   8      100.73      104.37     12.95 o
   7   4   8      132.25      126.20     16.46 o
   8   4   8      295.06      271.41     20.22 o
   9   4   8      214.21      167.72     30.49 o
  10   4   8      108.33       90.24     40.63 o
  11   4   8       91.79       77.57     46.95 o
  -7   5   8       43.04       47.75     43.77 o
  -6   5   8        3.63        8.36     36.51 o
  -5   5   8      133.68      126.73     37.68 o
  -4   5   8       46.85       35.98     20.94 o
  -3   5   8       27.90       35.61     17.98 o
  -2   5   8      375.66      398.10     20.24 o
  -1   5   8       64.74       64.11     10.19 o
   0   5   8       79.10       78.66      9.02 o
   1   5   8        6.45        6.67      6.54 o
   2   5   8        8.54        8.21      6.16 o
   3   5   8       32.38       32.08      6.86 o
   4   5   8        0.23       -0.02      6.59 o
   5   5   8        0.02       -1.19      8.49 o
   6   5   8       12.01       15.33     10.73 o
   7   5   8        3.95        3.62     15.15 o
   8   5   8      148.17      146.24     22.36 o
   9   5   8       14.63        7.66     19.04 o
  10   5   8        0.01       -0.34     29.14 o
  11   5   8        0.22        3.98     38.65 o
  -6   6   8       10.92        4.28     39.98 o
  -5   6   8        9.06       14.38     33.45 o
  -4   6   8      138.93      123.95     30.04 o
  -3   6   8      339.48      344.24     34.47 o
  -2   6   8      307.68      324.29     25.73 o
  -1   6   8      157.94      134.25     15.16 o
   0   6   8       83.11       72.16     11.33 o
   1   6   8        1.92        2.78      8.53 o
   2   6   8      182.20      179.86     11.77 o
   3   6   8      419.43      434.94     14.79 o
   4   6   8       63.31       58.03      9.23 o
   5   6   8      552.29      556.31     18.97 o
   6   6   8      177.73      183.69     14.25 o
   7   6   8      493.65      443.69     26.88 o
   8   6   8       70.43       58.87     22.17 o
   9   6   8        8.87       -1.63     21.81 o
  10   6   8       71.21       61.00     28.03 o
  11   6   8        7.36       -1.43     39.67 o
  -5   7   8       61.51       56.22     42.45 o
  -4   7   8       63.39       72.29     31.40 o
  -3   7   8        1.15       -4.45     23.05 o
  -2   7   8       40.39       36.14     22.50 o
  -1   7   8        9.28        7.38     15.73 o
   0   7   8        7.00        5.06     11.44 o
   1   7   8       72.61       75.71     11.38 o
   2   7   8        3.23        0.57      8.21 o
   3   7   8        2.74        1.52      7.64 o
   4   7   8      249.69      241.44     12.21 o
   5   7   8       13.87       17.97      9.91 o
   6   7   8      123.24      121.52     14.46 o
   7   7   8        1.70        0.10     16.76 o
   8   7   8        2.45        3.54     20.11 o
   9   7   8        0.19       -0.14     23.83 o
  10   7   8        1.97        4.61     23.63 o
  -4   8   8       82.53       65.75     35.15 o
  -3   8   8        0.29        1.32     26.43 o
  -2   8   8        0.00       -1.99     23.21 o
  -1   8   8        0.37        9.17     20.18 o
   0   8   8       60.00       58.95     15.65 o
   1   8   8      569.29      547.08     22.27 o
   2   8   8       41.22       31.90     13.36 o
   3   8   8      282.40      258.30     15.62 o
   4   8   8      111.76      113.75     14.95 o
   5   8   8        1.57        1.88     11.68 o
   6   8   8       83.74       65.75     13.30 o
   7   8   8      167.80      154.04     21.37 o
   8   8   8       14.22       16.31     23.18 o
   9   8   8      105.83       99.18     30.43 o
  10   8   8       48.14       42.23     32.29 o
  -3   9   8       32.37       28.20     32.21 o
  -2   9   8        2.51        0.22     26.76 o
  -1   9   8        0.16        1.16     23.33 o
   0   9   8       18.49       22.99     22.22 o
   1   9   8        2.89        0.72     16.48 o
   2   9   8       37.47       34.23     15.36 o
   3   9   8       22.37       24.40     13.86 o
   4   9   8      122.81      131.69     15.96 o
   5   9   8       17.03       18.49     13.95 o
   6   9   8        1.06        1.04     14.95 o
   7   9   8       93.21       74.28     23.71 o
   8   9   8        8.66        5.37     24.13 o
   9   9   8       11.88        8.48     28.98 o
  -1  10   8      278.40      294.68     38.30 o
   0  10   8       50.02       63.99     26.35 o
   1  10   8       23.29       28.16     20.08 o
   2  10   8      249.64      262.73     22.96 o
   3  10   8      456.22      458.97     32.91 o
   4  10   8      188.63      175.77     23.13 o
   5  10   8      663.29      637.34     39.89 o
   6  10   8       13.84       18.52     17.67 o
   7  10   8       26.62       11.05     23.32 o
   8  10   8      167.63      157.48     31.80 o
   1  11   8       87.79       75.52     44.19 o
   2  11   8       27.86       27.13     27.77 o
   3  11   8       23.17       22.20     24.43 o
   4  11   8        0.11        2.43     22.88 o
   5  11   8       10.73       14.75     24.00 o
   6  11   8        1.41        0.82     26.85 o
   7  11   8       10.67       19.57     31.09 o
  -5  -7   9       14.02        8.42     31.41 o
  -4  -7   9        0.61        3.95     29.71 o
  -3  -7   9        3.17       -2.47     27.78 o
  -2  -7   9       34.74       43.35     29.02 o
  -1  -7   9        9.14        2.35     26.81 o
   0  -7   9       45.15       61.82     30.84 o
   1  -7   9        0.59       -3.95     29.67 o
   2  -7   9        1.72        4.25     32.56 o
  -7  -6   9       57.41      103.15     47.65 o
  -6  -6   9       37.47       29.49     31.56 o
  -5  -6   9       15.52        9.58     28.61 o
  -4  -6   9       59.32       91.15     29.46 o
  -3  -6   9      218.12      249.28     34.43 o
  -2  -6   9      295.68      317.35     36.22 o
  -1  -6   9        4.04        9.21     24.12 o
   0  -6   9      304.03      299.73     34.89 o
   1  -6   9        0.02       -3.97     24.87 o
   2  -6   9       59.10       43.28     29.37 o
   3  -6   9      205.18      180.75     38.80 o
   4  -6   9       62.74       64.79     44.69 o
  -7  -5   9       14.25       17.85     37.64 o
  -6  -5   9       10.36        8.63     28.27 o
  -5  -5   9       21.20        0.28     25.17 o
  -4  -5   9       59.60       58.01     27.33 o
  -3  -5   9       58.21       51.07     24.15 o
  -2  -5   9       88.58       84.99     25.49 o
  -1  -5   9        7.25        3.73     20.44 o
   0  -5   9        1.03        2.20     20.14 o
   1  -5   9       77.25       76.16     26.29 o
   2  -5   9       25.33       31.26     25.12 o
   3  -5   9        0.02       -2.48     25.28 o
   4  -5   9        3.76       -1.63     33.76 o
   5  -5   9        0.04       -2.86     36.10 o
  -8  -4   9       10.36       14.07     39.16 o
  -7  -4   9       20.01        7.85     33.46 o
  -6  -4   9       94.89       53.08     35.42 o
  -5  -4   9       61.45       40.71     26.12 o
  -4  -4   9      427.02      433.45     33.30 o
  -3  -4   9     2129.42     2177.33     62.14 o
  -2  -4   9      259.30      262.16     25.40 o
  -1  -4   9      304.89      319.96     23.37 o
   0  -4   9      374.90      371.49     24.67 o
   1  -4   9        0.60        4.96     15.02 o
   2  -4   9       10.24        6.30     16.23 o
   3  -4   9      109.12      104.05     21.58 o
   4  -4   9        2.81       -1.01     24.59 o
   5  -4   9      105.80      100.21     33.18 o
   6  -4   9        2.16        5.89     31.44 o
   7  -4   9       34.02       11.02     43.05 o
  -8  -3   9        0.03        0.20     36.71 o
  -7  -3   9        0.27        7.95     32.33 o
  -6  -3   9       82.20       63.59     32.97 o
  -5  -3   9      122.64       80.30     23.85 o
  -4  -3   9       14.43        0.38     14.54 o
  -3  -3   9        0.01       -1.40     12.98 o
  -2  -3   9       28.20       33.94     14.00 o
  -1  -3   9      178.77      178.20     16.29 o
   0  -3   9        0.00        0.55     11.13 o
   1  -3   9        0.36        4.66     11.44 o
   2  -3   9        0.47        3.80     12.51 o
   3  -3   9        2.28        1.05     13.35 o
   4  -3   9       36.28       50.29     16.72 o
   5  -3   9        3.41        6.64     23.11 o
   6  -3   9       21.17       16.47     28.89 o
   7  -3   9       25.14       23.26     39.37 o
  -8  -2   9        2.05       -1.02     37.22 o
  -7  -2   9       11.52        6.43     32.13 o
  -6  -2   9      864.83      844.72     41.68 o
  -5  -2   9      807.31      704.04     36.07 o
  -4  -2   9      362.41      386.12     23.14 o
  -3  -2   9     1166.53     1152.15     32.21 o
  -2  -2   9      302.26      287.35     17.18 o
  -1  -2   9       35.13       26.69      9.50 o
   0  -2   9      209.01      237.33     13.55 o
   1  -2   9     1779.27     1812.11     32.77 o
   2  -2   9        0.84       -0.22      9.65 o
   3  -2   9      108.05      121.20     14.97 o
   4  -2   9       84.81       82.27     15.70 o
   5  -2   9        8.28       13.38     16.76 o
   6  -2   9        1.06        0.88     18.66 o
   7  -2   9       10.83        9.49     23.01 o
   8  -2   9       21.91       11.32     39.78 o
  -8  -1   9       19.24       27.69     30.07 o
  -7  -1   9        4.95       11.60     24.86 o
  -6  -1   9       71.30       68.51     23.93 o
  -5  -1   9       44.90       52.36     18.81 o
  -4  -1   9        3.79        0.12     12.63 o
  -3  -1   9      301.71      296.28     17.74 o
  -2  -1   9       33.33       29.66      9.98 o
  -1  -1   9      490.63      491.77     16.45 o
   0  -1   9      120.23      116.88      8.98 o
   1  -1   9        7.90        7.30      6.88 o
   2  -1   9        2.33        4.84      7.68 o
   3  -1   9       17.33       17.08      8.87 o
   4  -1   9        1.11        3.64     11.74 o
   5  -1   9       10.03        7.79     14.92 o
   6  -1   9       63.00       47.72     19.82 o
   7  -1   9       22.29       17.97     21.35 o
   8  -1   9        1.61       -0.24     25.39 o
   9  -1   9       56.58       48.51     32.13 o
  -8   0   9       38.01       64.09     31.64 o
  -7   0   9       16.19       16.39     25.49 o
  -6   0   9      176.89      162.19     28.54 o
  -5   0   9     1823.29     1828.84     52.54 o
  -4   0   9      558.44      546.66     26.80 o
  -3   0   9      550.07      489.39     19.59 o
  -2   0   9       60.55       53.51     10.16 o
  -1   0   9      163.67      196.54     11.70 o
   0   0   9      368.91      348.17     13.62 o
   1   0   9       28.01       23.04      7.87 o
   2   0   9      400.61      378.15     13.48 o
   3   0   9      853.90      868.14     18.50 o
   4   0   9       10.18        4.48      8.64 o
   5   0   9      213.31      196.61     17.41 o
   6   0   9     1184.18     1153.46     43.71 o
   7   0   9        0.74        1.08     17.84 o
   8   0   9      259.82      223.05     30.94 o
   9   0   9       29.55       19.64     28.67 o
  -8   1   9        0.35       -5.95     28.66 o
  -7   1   9       31.58       17.46     25.93 o
  -6   1   9       55.99       47.40     23.72 o
  -5   1   9      459.63      446.33     35.37 o
  -4   1   9       52.60       56.41     15.71 o
  -3   1   9       92.83       89.22     12.80 o
  -2   1   9       26.71       25.83      9.10 o
  -1   1   9       28.23       28.50      8.06 o
   0   1   9       27.21       29.60      7.78 o
   1   1   9        9.92       10.41      6.88 o
   2   1   9       14.13       15.74      7.42 o
   3   1   9        6.31        7.42      6.99 o
   4   1   9        0.67        0.87      7.48 o
   5   1   9        4.73        8.98      8.94 o
   6   1   9      141.23      143.29     18.91 o
   7   1   9        0.30        0.98     17.34 o
   8   1   9        0.94        5.83     20.31 o
   9   1   9       25.94       24.03     26.80 o
  10   1   9       14.15       11.30     31.23 o
  -8   2   9       91.26       72.78     34.26 o
  -7   2   9      322.21      295.21     38.33 o
  -6   2   9      171.56      176.01     30.58 o
  -5   2   9       49.98       56.28     22.26 o
  -4   2   9     1063.10     1042.56     40.24 o
  -3   2   9        3.18        2.95      9.86 o
  -2   2   9        1.00        2.86      8.95 o
  -1   2   9     1101.70     1218.49     22.67 o
   0   2   9      712.30      639.69     16.00 o
   1   2   9     1118.08     1228.76     18.57 o
   2   2   9      174.34      165.15      9.94 o
   3   2   9      327.41      367.49     13.52 o
   4   2   9      641.54      714.34     17.28 o
   5   2   9       32.31       38.35      9.87 o
   6   2   9      323.23      325.51     19.19 o
   7   2   9      343.21      328.49     25.06 o
   8   2   9       39.67       53.56     21.71 o
   9   2   9        9.41       14.87     25.06 o
  10   2   9      268.85      266.90     40.28 o
  -8   3   9       62.36       78.27     36.32 o
  -7   3   9       37.45       46.18     29.80 o
  -6   3   9       10.83       16.00     24.15 o
  -5   3   9        5.54        0.10     18.04 o
  -4   3   9      205.02      221.53     21.74 o
  -3   3   9      201.41      208.82     17.51 o
  -2   3   9       42.25       26.64      9.67 o
  -1   3   9      305.66      286.12     16.51 o
   0   3   9        0.07       -0.03      6.94 o
   1   3   9       26.01       24.01      6.77 o
   2   3   9       45.47       45.92      7.29 o
   3   3   9        6.68        5.19      7.16 o
   4   3   9       23.52       19.00      7.90 o
   5   3   9      164.81      163.99     12.83 o
   6   3   9        2.92        6.20     10.95 o
   7   3   9      134.00      136.35     16.38 o
   8   3   9       59.07       51.89     19.54 o
   9   3   9       60.20       65.08     25.24 o
  10   3   9        2.10        6.73     36.41 o
  -7   4   9      356.87      361.25     60.67 o
  -6   4   9       78.25       85.93     39.90 o
  -5   4   9      259.42      288.90     33.00 o
  -4   4   9       77.30       77.38     19.94 o
  -3   4   9      381.81      363.27     22.05 o
  -2   4   9      960.79     1005.60     26.75 o
  -1   4   9      482.09      525.83     17.68 o
   0   4   9       48.39       36.02      8.55 o
   1   4   9      304.32      335.14     12.80 o
   2   4   9      184.95      191.85     10.02 o
   3   4   9       19.88       22.45      7.26 o
   4   4   9      510.18      492.38     16.25 o
   5   4   9      456.27      439.33     17.39 o
   6   4   9      755.96      751.49     27.18 o
   7   4   9      316.60      308.00     21.49 o
   8   4   9      297.84      279.89     22.54 o
   9   4   9        0.01       -0.31     26.79 o
  10   4   9        4.04       -1.02     34.88 o
  11   4   9       41.69       30.50     44.48 o
  -6   5   9        1.21       -2.75     36.31 o
  -5   5   9      120.54      149.17     41.05 o
  -4   5   9       56.67       63.38     23.54 o
  -3   5   9       33.35       30.35     18.66 o
  -2   5   9       11.51        5.94     12.68 o
  -1   5   9       18.98       18.74     11.20 o
   0   5   9        0.55        1.29      8.37 o
   1   5   9        5.88       10.74      7.52 o
   2   5   9      139.70      147.30      9.53 o
   3   5   9       27.29       18.83      7.55 o
   4   5   9       36.51       31.21      8.39 o
   5   5   9        0.50        0.39      9.40 o
   6   5   9       28.60       33.74     14.66 o
   7   5   9       11.61       14.65     16.07 o
   8   5   9      110.90       94.00     22.05 o
   9   5   9       38.54       56.65     24.80 o
  10   5   9        0.24        1.63     34.47 o
  11   5   9        0.98       -7.24     39.88 o
  -6   6   9      404.61      407.53     62.33 o
  -5   6   9        0.46        2.45     33.96 o
  -4   6   9        2.67        0.92     26.58 o
  -3   6   9      178.83      191.30     30.91 o
  -2   6   9        1.55        0.80     17.17 o
  -1   6   9       14.55        8.00     15.41 o
   0   6   9       43.26       47.99     12.91 o
   1   6   9      248.80      253.38     15.14 o
   2   6   9     2593.36     2655.77     41.75 o
   3   6   9       13.19        7.00      8.63 o
   4   6   9        5.52        4.40      8.90 o
   5   6   9      161.24      159.68     14.44 o
   6   6   9       28.85       23.61     14.96 o
   7   6   9       15.15       16.40     18.60 o
   8   6   9      378.19      335.95     32.33 o
   9   6   9        4.47        4.94     24.33 o
  10   6   9       67.60       39.84     33.30 o
  -5   7   9      186.68      161.19     48.01 o
  -4   7   9       73.59       75.35     32.33 o
  -3   7   9       73.14       84.18     28.33 o
  -2   7   9       14.64        9.53     21.57 o
  -1   7   9        1.06       -1.35     18.67 o
   0   7   9       37.92       35.15     13.53 o
   1   7   9        7.31       11.24     11.63 o
   2   7   9        0.23        2.48     10.34 o
   3   7   9      312.79      322.09     15.22 o
   4   7   9       92.91       96.33     11.64 o
   5   7   9       48.30       55.90     11.83 o
   6   7   9       28.54       29.74     14.23 o
   7   7   9       87.93       82.26     21.73 o
   8   7   9        0.44       -0.39     20.78 o
   9   7   9        0.68       -4.38     23.80 o
  10   7   9        7.00        4.52     24.39 o
  -4   8   9        0.56       -4.82     33.77 o
  -3   8   9       29.11       27.61     30.79 o
  -2   8   9        1.66       -2.68     24.24 o
  -1   8   9        2.84        4.08     21.92 o
   0   8   9      404.33      437.60     28.21 o
   1   8   9       26.43       28.89     14.40 o
   2   8   9      384.29      387.78     19.95 o
   3   8   9      224.14      212.74     14.77 o
   4   8   9      308.77      335.33     17.45 o
   5   8   9      460.83      480.31     21.82 o
   6   8   9      800.38      727.50     30.42 o
   7   8   9        1.94        0.93     18.89 o
   8   8   9       25.42        4.21     24.89 o
   9   8   9      108.92      141.68     34.23 o
  10   8   9       63.28       51.10     35.06 o
  -3   9   9        1.16       -4.29     33.02 o
  -2   9   9        4.77        4.06     28.64 o
  -1   9   9        3.48        6.13     25.69 o
   0   9   9       88.51      104.72     26.53 o
   1   9   9      196.81      226.29     24.18 o
   2   9   9      143.36      154.92     19.41 o
   3   9   9       86.94       86.87     16.96 o
   4   9   9      157.58      158.43     18.98 o
   5   9   9        1.68        4.86     14.84 o
   6   9   9      134.41      130.04     23.44 o
   7   9   9       17.22       21.05     22.94 o
   8   9   9       12.07        9.19     25.68 o
   9   9   9        1.13        2.14     28.53 o
  -1  10   9        9.29        6.45     28.97 o
   0  10   9      564.43      628.33     44.84 o
   1  10   9        4.66        1.45     23.40 o
   2  10   9      175.12      166.02     22.98 o
   3  10   9       93.03       82.51     19.37 o
   4  10   9       34.24       28.28     17.19 o
   5  10   9      108.62      104.45     19.50 o
   6  10   9        9.50       13.91     22.98 o
   7  10   9        4.17       12.89     24.75 o
   8  10   9       93.52       69.45     29.73 o
   1  11   9       26.61       39.17     46.11 o
   2  11   9       17.41       18.77     41.41 o
   3  11   9       23.17       21.59     27.53 o
   4  11   9       60.96       61.66     27.72 o
   5  11   9        9.31        7.48     26.80 o
   6  11   9       35.22       23.36     45.50 o
  -4  -7  10        0.00       -2.64     33.06 o
  -3  -7  10        0.00        8.73     31.77 o
  -2  -7  10        3.77        4.91     31.00 o
  -1  -7  10       43.98       42.02     32.15 o
   0  -7  10        9.17       11.29     30.12 o
   1  -7  10        0.55       -1.05     33.68 o
  -6  -6  10      102.73      100.85     44.61 o
  -5  -6  10        2.98        1.16     32.33 o
  -4  -6  10        2.39       -3.81     30.04 o
  -3  -6  10      119.34      111.94     33.12 o
  -2  -6  10     1365.70     1408.55     79.74 o
  -1  -6  10       31.88       34.27     27.78 o
   0  -6  10        1.97       -1.56     27.09 o
   1  -6  10       17.67       17.54     29.88 o
   2  -6  10       22.41       20.50     32.05 o
   3  -6  10       11.22       11.73     38.04 o
  -7  -5  10        4.51       10.61     39.67 o
  -6  -5  10        6.74        7.04     38.14 o
  -5  -5  10        0.72        0.05     29.73 o
  -4  -5  10       24.53       23.02     27.28 o
  -3  -5  10        6.74        3.66     25.23 o
  -2  -5  10       16.63       15.07     23.80 o
  -1  -5  10        2.05        6.84     23.63 o
   0  -5  10        4.34       -1.62     22.61 o
   1  -5  10       27.10       30.45     25.60 o
   2  -5  10       21.45       25.80     27.48 o
   3  -5  10       44.91       24.59     36.42 o
   4  -5  10        1.22        4.08     36.92 o
   5  -5  10       17.54       22.03     41.31 o
  -7  -4  10        4.17        8.06     37.43 o
  -6  -4  10       44.33       55.91     36.83 o
  -5  -4  10      314.98      316.81     47.98 o
  -4  -4  10      295.36      304.56     37.84 o
  -3  -4  10       87.25      111.61     28.84 o
  -2  -4  10      832.68      868.89     40.88 o
  -1  -4  10     1682.47     1769.04     45.95 o
   0  -4  10        0.66        2.99     16.51 o
   1  -4  10       76.63       80.71     19.78 o
   2  -4  10      547.11      516.33     35.76 o
   3  -4  10       92.00      100.02     26.72 o
   4  -4  10        3.90        6.30     26.79 o
   5  -4  10       29.39       37.69     33.91 o
   6  -4  10        3.14       -2.43     34.47 o
  -8  -3  10       10.10       -3.37     40.18 o
  -7  -3  10        5.76        4.69     34.88 o
  -6  -3  10        2.44        5.10     31.72 o
  -5  -3  10       19.76       15.17     24.56 o
  -4  -3  10        3.99        1.60     20.38 o
  -3  -3  10       57.16       59.86     21.14 o
  -2  -3  10      395.51      423.84     25.68 o
  -1  -3  10       10.82       13.82     13.14 o
   0  -3  10       76.30       82.16     15.33 o
   1  -3  10        9.03       10.67     13.10 o
   2  -3  10        0.08       -0.86     13.50 o
   3  -3  10       28.49       21.30     16.02 o
   4  -3  10        1.69        2.55     21.46 o
   5  -3  10        3.02        0.91     26.88 o
   6  -3  10        4.33       -1.86     29.74 o
   7  -3  10       56.29       53.87     44.38 o
  -8  -2  10       33.50       12.96     40.70 o
  -7  -2  10       48.32       93.25     41.73 o
  -6  -2  10        4.95        6.33     21.40 o
  -5  -2  10      238.69      218.00     26.87 o
  -4  -2  10     1752.67     1695.78     66.85 o
  -3  -2  10      242.48      238.64     20.29 o
  -2  -2  10      238.30      257.43     19.39 o
  -1  -2  10      102.28      103.27     14.21 o
   0  -2  10      318.24      304.28     18.35 o
   1  -2  10      483.61      501.68     21.82 o
   2  -2  10        6.43       11.67     12.22 o
   3  -2  10        0.43       -0.57     12.83 o
   4  -2  10      317.60      296.30     24.77 o
   5  -2  10       18.83       14.36     18.56 o
   6  -2  10       32.08       15.49     21.86 o
   7  -2  10      337.89      310.85     35.21 o
   8  -2  10        5.27       15.50     42.83 o
  -8  -1  10       58.61       66.16     33.24 o
  -7  -1  10       13.80       24.42     26.10 o
  -6  -1  10       22.00       11.84     22.79 o
  -5  -1  10      150.97      126.54     23.08 o
  -4  -1  10      133.42      126.12     21.67 o
  -3  -1  10       14.74       19.25     13.53 o
  -2  -1  10      319.83      277.33     19.62 o
  -1  -1  10      267.70      262.04     15.12 o
   0  -1  10       21.60       16.69      9.54 o
   1  -1  10      269.13      266.49     14.98 o
   2  -1  10       11.11       14.85     10.76 o
   3  -1  10        9.74        9.95     11.76 o
   4  -1  10        7.52       10.46     14.09 o
   5  -1  10        2.53        3.43     16.03 o
   6  -1  10       23.23       28.38     20.33 o
   7  -1  10       83.22       92.72     26.39 o
   8  -1  10       64.98       59.22     30.38 o
  -8   0  10      171.62      195.45     39.21 o
  -7   0  10       10.43        7.12     26.55 o
  -6   0  10      550.09      474.03     40.73 o
  -5   0  10      180.96      182.44     28.36 o
  -4   0  10       41.63       39.33     17.45 o
  -3   0  10     1847.05     1856.59     44.35 o
  -2   0  10       71.26       69.77     12.12 o
  -1   0  10       36.67       41.28     10.03 o
   0   0  10      377.22      416.14     16.64 o
   1   0  10      711.79      689.64     21.41 o
   2   0  10      463.86      508.55     17.27 o
   3   0  10      219.91      203.04     14.54 o
   4   0  10       61.55       53.22     13.69 o
   5   0  10      140.61      135.77     19.75 o
   6   0  10        9.86        5.67     16.34 o
   7   0  10       63.78       46.14     22.62 o
   8   0  10      465.42      444.77     61.05 o
   9   0  10       95.64      119.34     33.59 o
  -8   1  10       21.59       38.91     33.18 o
  -7   1  10       33.09       39.06     29.06 o
  -6   1  10       19.11       14.21     22.63 o
  -5   1  10      125.04      135.12     26.45 o
  -4   1  10        1.67        0.26     17.42 o
  -3   1  10      455.72      452.22     25.20 o
  -2   1  10        0.00       -0.33     10.44 o
  -1   1  10       62.75       75.07     10.55 o
   0   1  10       21.39       17.75      8.57 o
   1   1  10        0.29       -1.18      7.57 o
   2   1  10        1.09        2.74      7.86 o
   3   1  10        5.03        3.25      8.80 o
   4   1  10        0.04        1.14      9.30 o
   5   1  10       48.50       37.12     13.83 o
   6   1  10       61.73       50.40     18.50 o
   7   1  10        8.94        8.71     18.97 o
   8   1  10        0.15        5.87     21.73 o
   9   1  10       53.75       47.08     29.29 o
  10   1  10       99.79       95.39     36.92 o
  -7   2  10       46.97       35.79     28.49 o
  -6   2  10      183.74      192.49     32.39 o
  -5   2  10      553.05      562.30     39.82 o
  -4   2  10      674.70      672.26     35.33 o
  -3   2  10        0.39       -0.06     13.69 o
  -2   2  10      517.20      486.08     20.05 o
  -1   2  10     1106.09     1159.39     26.17 o
   0   2  10        4.49        3.43      7.62 o
   1   2  10        4.84        2.09      6.56 o
   2   2  10       47.62       63.29      9.06 o
   3   2  10      128.33      133.23     12.39 o
   4   2  10        3.17        1.79      8.91 o
   5   2  10     1571.29     1650.73     32.19 o
   6   2  10      111.75      117.59     19.16 o
   7   2  10      309.14      317.42     28.75 o
   8   2  10      477.66      436.10     35.14 o
   9   2  10      254.11      236.96     36.03 o
  10   2  10       69.06       85.65     34.74 o
  -7   3  10        7.46       10.45     29.63 o
  -6   3  10      184.40      196.98     33.64 o
  -5   3  10        9.38        5.34     21.91 o
  -4   3  10        0.05       -1.11     16.80 o
  -3   3  10      394.34      381.03     24.56 o
  -2   3  10        0.32        0.79     11.72 o
  -1   3  10        8.64       12.04      9.60 o
   0   3  10       23.71       16.40      8.33 o
   1   3  10        8.90        9.80      7.39 o
   2   3  10        1.38        5.08      7.11 o
   3   3  10       87.91       68.92     10.20 o
   4   3  10       80.16       72.23     10.24 o
   5   3  10        0.32        2.33     10.87 o
   6   3  10       13.79       11.09     12.76 o
   7   3  10      364.19      360.26     26.65 o
   8   3  10       21.73       14.83     18.82 o
   9   3  10        3.23        2.60     24.28 o
  10   3  10       12.51        9.38     40.19 o
  -7   4  10        7.37       -3.37     42.22 o
  -6   4  10        1.11        1.22     36.00 o
  -5   4  10      936.15      966.41     46.05 o
  -4   4  10      133.36      121.70     23.43 o
  -3   4  10      206.05      218.38     21.49 o
  -2   4  10      147.19      152.39     16.95 o
  -1   4  10        7.64       13.28     10.77 o
   0   4  10        9.85       14.39      8.89 o
   1   4  10      331.63      353.93     14.30 o
   2   4  10      170.54      173.75     10.83 o
   3   4  10     4526.57     4850.01     49.37 o
   4   4  10      548.41      598.01     19.21 o
   5   4  10       50.71       56.06     13.38 o
   6   4  10      361.07      344.87     21.88 o
   7   4  10       45.67       39.52     15.62 o
   8   4  10      133.02      122.60     27.21 o
   9   4  10      299.81      228.72     39.59 o
  10   4  10        0.00       -7.65     35.90 o
  -6   5  10       63.04       76.12     44.29 o
  -5   5  10      288.81      294.21     50.82 o
  -4   5  10       36.49       27.32     26.20 o
  -3   5  10        0.34       -0.01     18.61 o
  -2   5  10       10.76        6.63     13.97 o
  -1   5  10        8.66       10.91     12.39 o
   0   5  10       29.89       28.94     11.73 o
   1   5  10       78.31       70.59     10.44 o
   2   5  10        0.02       -1.12      7.73 o
   3   5  10        0.94        2.52      8.06 o
   4   5  10      140.50      143.51     12.01 o
   5   5  10       21.65       20.65     12.11 o
   6   5  10        4.45        0.11     14.41 o
   7   5  10      185.36      188.69     22.72 o
   8   5  10        1.70       -4.04     20.81 o
   9   5  10       24.88       15.01     28.17 o
  10   5  10        0.17        7.24     36.71 o
  -5   6  10      340.29      348.83     56.06 o
  -4   6  10      135.32      165.43     41.87 o
  -3   6  10       17.77       20.41     24.39 o
  -2   6  10       16.30       15.68     18.74 o
  -1   6  10        0.01       -0.44     16.05 o
   0   6  10       13.83        6.97     15.44 o
   1   6  10      285.66      293.04     18.63 o
   2   6  10      558.81      526.73     19.95 o
   3   6  10      262.65      283.56     16.04 o
   4   6  10     1396.60     1312.58     28.02 o
   5   6  10      125.88      132.30     16.27 o
   6   6  10      414.38      450.16     26.95 o
   7   6  10      647.05      588.19     36.86 o
   8   6  10       63.48       50.11     24.28 o
   9   6  10       11.05        9.92     26.12 o
  10   6  10       26.63       48.66     40.29 o
  -5   7  10        0.24       -0.61     42.12 o
  -4   7  10        3.04       11.42     35.90 o
  -3   7  10       11.00        6.71     25.87 o
  -2   7  10        0.91        4.02     23.80 o
  -1   7  10        2.67        3.44     21.28 o
   0   7  10       22.06       22.48     19.59 o
   1   7  10      115.84      132.83     17.65 o
   2   7  10       78.26       81.90     12.68 o
   3   7  10      366.80      398.21     17.76 o
   4   7  10       83.58       88.85     12.96 o
   5   7  10       85.01       80.48     15.91 o
   6   7  10       44.42       67.46     24.04 o
   7   7  10       16.40        8.36     19.53 o
   8   7  10        9.66       15.50     22.16 o
   9   7  10        2.43        1.12     26.16 o
  10   7  10        8.01        7.02     31.70 o
  -4   8  10       27.59       20.30     40.70 o
  -3   8  10      130.26      118.44     35.81 o
  -2   8  10        0.47       -2.71     25.98 o
  -1   8  10      379.47      401.85     38.25 o
   0   8  10      257.99      268.95     31.40 o
   1   8  10      717.63      749.69     34.03 o
   2   8  10       16.17       16.90     14.08 o
   3   8  10        1.27        0.03     12.35 o
   4   8  10      285.61      276.15     17.94 o
   5   8  10       27.28       30.32     15.24 o
   6   8  10      488.38      491.67     32.95 o
   7   8  10       37.00       49.40     21.93 o
   8   8  10       15.98       43.35     24.95 o
   9   8  10      359.50      337.05     42.21 o
  10   8  10        1.89       -0.27     32.81 o
  -2   9  10        0.09       -0.45     30.43 o
  -1   9  10       29.66       27.56     27.89 o
   0   9  10        1.65        3.62     24.49 o
   1   9  10        0.75        1.14     21.70 o
   2   9  10       47.78       43.95     20.41 o
   3   9  10        4.87        6.80     16.13 o
   4   9  10       66.83       46.99     17.74 o
   5   9  10        1.06        3.12     18.38 o
   6   9  10      157.69      154.14     25.63 o
   7   9  10        1.71        0.11     23.82 o
   8   9  10        6.73        8.28     26.18 o
   9   9  10        1.71        5.70     30.17 o
  -1  10  10       46.71       46.87     31.88 o
   0  10  10      125.80      133.04     32.76 o
   1  10  10       15.88       17.29     26.14 o
   2  10  10      844.83      917.94     46.35 o
   3  10  10       52.12       72.87     24.24 o
   4  10  10        0.02       -1.43     18.94 o
   5  10  10       78.78       82.23     23.64 o
   6  10  10      108.27      140.48     28.75 o
   7  10  10       85.77       94.29     29.38 o
   8  10  10        7.26        9.67     28.91 o
   2  11  10       96.67       99.62     48.89 o
   3  11  10       15.80       14.18     41.00 o
   4  11  10        4.98        0.51     40.49 o
   5  11  10        4.84       -1.22     39.67 o
   6  11  10       18.38       26.93     43.04 o
  -4  -6  11       38.62       25.29     35.50 o
  -3  -6  11      150.08      133.33     37.69 o
  -2  -6  11        1.07       -1.22     30.45 o
   1  -6  11        0.06       -2.42     31.63 o
   2  -6  11       57.14       50.00     44.18 o
  -6  -5  11        0.10       -2.45     41.40 o
  -5  -5  11        6.33        5.10     37.02 o
  -4  -5  11       18.21       15.73     30.39 o
  -3  -5  11        4.24        4.71     27.22 o
  -2  -5  11       21.12       21.67     27.17 o
  -1  -5  11       21.33       25.69     27.63 o
   0  -5  11        6.76       -0.78     25.19 o
   1  -5  11        0.18       -1.25     27.92 o
   2  -5  11      103.56       91.67     40.63 o
   3  -5  11       32.26       25.20     37.13 o
   4  -5  11       10.04       13.97     42.94 o
  -6  -4  11       14.46        7.85     39.37 o
  -5  -4  11       83.47       99.00     40.11 o
  -4  -4  11       34.02       22.95     32.44 o
  -3  -4  11      665.68      653.79     48.13 o
  -2  -4  11       43.10       40.21     26.07 o
  -1  -4  11      309.68      315.97     31.02 o
   0  -4  11       97.84      121.08     24.84 o
   1  -4  11      290.04      260.68     29.96 o
   2  -4  11      289.60      310.80     37.38 o
   3  -4  11        0.87       -1.30     26.92 o
   4  -4  11       21.00       15.95     30.88 o
   5  -4  11       75.44       75.01     38.91 o
  -7  -3  11        8.50       -5.81     38.25 o
  -6  -3  11       35.11       33.97     37.03 o
  -5  -3  11        1.06        5.81     31.31 o
  -4  -3  11       93.65       71.86     34.60 o
  -3  -3  11       11.70       18.52     24.51 o
  -2  -3  11        0.02       -0.92     18.91 o
  -1  -3  11      170.21      161.08     22.65 o
   0  -3  11      123.93      116.51     23.07 o
   1  -3  11        0.50        2.17     17.07 o
   2  -3  11        0.46       -3.09     17.64 o
   3  -3  11        4.53        2.62     21.18 o
   4  -3  11       12.07        6.54     26.29 o
   5  -3  11        2.04        6.23     30.01 o
   6  -3  11       14.34       23.59     33.57 o
  -7  -2  11       41.05       20.10     39.58 o
  -6  -2  11       45.84       32.65     36.32 o
  -5  -2  11       58.05       29.72     22.87 o
  -4  -2  11      582.26      575.71     35.81 o
  -3  -2  11       81.30       75.47     20.90 o
  -2  -2  11     2949.59     3051.62     64.37 o
  -1  -2  11        8.86        7.16     13.02 o
   0  -2  11       37.59       29.72     12.88 o
   1  -2  11       85.97       78.56     15.22 o
   2  -2  11      432.65      437.41     23.16 o
   3  -2  11      135.51      148.24     20.75 o
   4  -2  11       80.37       67.98     19.78 o
   5  -2  11        9.46       14.10     21.84 o
   6  -2  11      188.95      174.60     29.94 o
   7  -2  11      210.89      240.21     54.15 o
  -7  -1  11       15.60       11.69     29.24 o
  -6  -1  11        0.00       -2.85     23.02 o
  -5  -1  11        2.00        2.48     21.86 o
  -4  -1  11      220.37      224.51     26.69 o
  -3  -1  11       13.03       18.67     17.47 o
  -2  -1  11        5.43        8.81     14.96 o
  -1  -1  11        9.07       13.27     12.28 o
   0  -1  11      324.48      328.51     19.45 o
   1  -1  11      127.24      126.84     16.33 o
   2  -1  11       11.74       15.93     13.44 o
   3  -1  11        2.15        3.25     14.47 o
   4  -1  11        2.49        6.47     16.13 o
   5  -1  11        4.17        3.29     18.96 o
   6  -1  11       26.06       22.38     20.94 o
   7  -1  11        0.00       -1.60     25.38 o
   8  -1  11       26.66       17.87     30.12 o
  -7   0  11       16.93       20.78     29.18 o
  -6   0  11        2.03        4.40     24.87 o
  -5   0  11      230.53      209.16     30.41 o
  -4   0  11      928.42      954.32     47.45 o
  -3   0  11       17.57       17.51     16.97 o
  -2   0  11        0.79        1.20     14.14 o
  -1   0  11      607.53      577.87     23.71 o
   0   0  11      684.46      676.13     24.22 o
   1   0  11        7.89        3.80     10.40 o
   2   0  11       52.32       60.60     13.23 o
   3   0  11        9.58        5.51     12.92 o
   4   0  11        1.95        7.86     14.89 o
   5   0  11       61.48       79.74     20.55 o
   6   0  11      705.15      755.96     39.98 o
   7   0  11       23.30       37.00     22.88 o
   8   0  11       28.24       31.63     28.52 o
   9   0  11       78.21       59.36     34.05 o
  -7   1  11        8.54       30.96     29.50 o
  -6   1  11        1.34       -0.56     24.95 o
  -5   1  11       94.17       74.60     24.93 o
  -4   1  11       45.69       61.21     22.87 o
  -3   1  11       30.23       17.20     18.39 o
  -2   1  11       15.09       23.67     14.53 o
  -1   1  11        2.18        0.06      9.96 o
   0   1  11      133.04      121.35     13.14 o
   1   1  11       17.08       20.16     10.59 o
   2   1  11        6.63        8.84     10.02 o
   3   1  11        1.14        1.79     10.88 o
   4   1  11       33.16       44.75     14.46 o
   5   1  11       26.61       26.02     17.05 o
   6   1  11        0.74       -0.46     17.53 o
   7   1  11        7.79        5.12     20.08 o
   8   1  11        7.83       13.94     25.41 o
   9   1  11       17.29       17.41     29.55 o
  -7   2  11        0.44        4.60     28.53 o
  -6   2  11       64.60       57.19     28.93 o
  -5   2  11       75.08       68.40     25.25 o
  -4   2  11      807.95      827.86     45.57 o
  -3   2  11       58.59       62.17     19.03 o
  -2   2  11      902.09      890.33     33.25 o
  -1   2  11       55.39       38.79     12.23 o
   0   2  11       48.85       38.76     10.61 o
   1   2  11        0.52        1.77      7.69 o
   2   2  11      309.07      305.89     15.72 o
   3   2  11       16.44       15.22     10.67 o
   4   2  11     1194.92     1202.20     33.92 o
   5   2  11      856.02      836.52     33.72 o
   6   2  11      171.59      202.28     22.46 o
   7   2  11      620.22      576.82     36.93 o
   8   2  11       77.61       65.97     24.53 o
   9   2  11       29.77       17.79     27.84 o
  -7   3  11        5.10        0.43     31.46 o
  -6   3  11       25.98       22.76     28.26 o
  -5   3  11       32.07       42.82     25.68 o
  -4   3  11     1165.25     1213.51     52.61 o
  -3   3  11      263.83      268.74     25.51 o
  -2   3  11       32.28       39.43     15.33 o
  -1   3  11       58.30       57.63     13.71 o
   0   3  11       30.54       24.58     10.35 o
   1   3  11        4.74        4.06      8.43 o
   2   3  11        2.00        1.61      8.18 o
   3   3  11        9.07        7.52      9.39 o
   4   3  11        6.03        6.88     11.41 o
   5   3  11       85.48       83.50     14.93 o
   6   3  11      208.41      201.00     21.75 o
   7   3  11       54.66       48.56     18.76 o
   8   3  11       27.71       21.57     21.98 o
   9   3  11        0.04        2.47     25.79 o
  10   3  11       31.36       36.93     44.37 o
  -6   4  11      318.20      306.72     56.86 o
  -5   4  11       64.59       61.61     27.71 o
  -4   4  11      185.08      178.63     26.44 o
  -3   4  11      386.26      390.98     30.08 o
  -2   4  11      305.68      338.50     23.95 o
  -1   4  11       43.18       35.66     13.91 o
   0   4  11      365.50      351.15     19.07 o
   1   4  11        1.71        1.26      9.03 o
   2   4  11      214.66      237.16     13.81 o
   3   4  11      814.00      774.41     22.92 o
   4   4  11      484.83      510.52     21.97 o
   5   4  11     1684.56     1631.05     43.16 o
   6   4  11       57.46       54.44     15.57 o
   7   4  11      160.50      157.71     21.84 o
   8   4  11      250.07      228.02     32.47 o
   9   4  11      270.48      236.79     49.69 o
  10   4  11       42.80       63.97     44.68 o
  -6   5  11      238.14      209.50     54.67 o
  -5   5  11        8.72       21.21     36.61 o
  -4   5  11       57.45       47.96     34.49 o
  -3   5  11       11.38       13.24     23.25 o
  -2   5  11        3.86        3.08     18.44 o
  -1   5  11       79.31       65.83     16.33 o
   0   5  11        0.68        2.22     12.25 o
   1   5  11        4.05        3.64     11.72 o
   2   5  11       37.56       32.91     10.49 o
   3   5  11       29.68       25.88     12.00 o
   4   5  11       45.17       43.90     13.17 o
   5   5  11       96.09       85.63     17.93 o
   6   5  11       46.32       57.25     18.49 o
   7   5  11      121.77      110.22     22.57 o
   8   5  11       48.58       35.00     27.96 o
   9   5  11       56.64       44.08     36.84 o
  10   5  11       16.62       17.85     40.19 o
  -5   6  11       49.55       54.89     41.83 o
  -4   6  11       36.34       46.93     37.03 o
  -3   6  11      247.89      225.11     35.81 o
  -2   6  11      416.71      433.33     39.82 o
  -1   6  11      121.88      109.12     22.24 o
   0   6  11      222.99      214.91     23.70 o
   1   6  11      570.22      529.36     30.67 o
   2   6  11      212.36      238.08     19.12 o
   3   6  11      151.86      177.80     17.84 o
   4   6  11       36.28       32.65     13.92 o
   5   6  11      582.79      533.33     28.38 o
   6   6  11       87.27      113.35     26.56 o
   7   6  11      301.84      247.08     28.88 o
   8   6  11       71.22       80.34     26.67 o
   9   6  11        0.01       -0.11     30.93 o
  10   6  11      228.88      188.03     50.48 o
  -4   7  11       52.43       46.73     40.71 o
  -3   7  11       61.13       67.33     31.61 o
  -2   7  11       39.43       37.08     27.77 o
  -1   7  11       19.31       25.65     24.82 o
   0   7  11       64.73       56.30     22.57 o
   1   7  11        1.10        4.33     18.23 o
   2   7  11      110.54      118.58     19.33 o
   3   7  11      132.85      132.97     19.27 o
   4   7  11        1.96        1.06     15.88 o
   5   7  11      168.19      164.21     21.87 o
   6   7  11       43.59       39.78     21.03 o
   7   7  11        1.24       -2.61     21.12 o
   8   7  11        0.06       -1.42     23.75 o
   9   7  11       17.83       24.86     28.02 o
  10   7  11        0.06        4.59     40.08 o
  -3   8  11       12.43       12.27     32.25 o
  -2   8  11        0.12        0.53     27.18 o
  -1   8  11       27.07       31.72     27.62 o
   0   8  11        0.42       -2.18     22.38 o
   1   8  11      375.77      362.65     34.44 o
   2   8  11        0.24       -1.89     18.24 o
   3   8  11     2321.92     2403.30     44.89 o
   4   8  11       36.75       45.38     16.11 o
   5   8  11        4.12        8.09     17.81 o
   6   8  11      159.38      185.75     26.57 o
   7   8  11      379.89      358.27     32.86 o
   8   8  11        3.05        3.65     23.51 o
   9   8  11       50.86       61.01     33.09 o
  -2   9  11       19.07       26.58     31.57 o
  -1   9  11       33.37       28.37     29.50 o
   0   9  11       26.98       20.91     26.28 o
   1   9  11      140.97      164.42     26.95 o
   2   9  11      131.43      143.51     25.55 o
   3   9  11       38.04       49.51     21.60 o
   4   9  11        0.84       -0.68     19.55 o
   5   9  11      211.78      244.52     28.09 o
   6   9  11        5.27        6.44     22.42 o
   7   9  11        0.16        9.78     24.95 o
   8   9  11       13.40       10.59     27.93 o
   9   9  11        5.29       10.64     33.61 o
   0  10  11       24.86       38.76     32.21 o
   1  10  11      202.01      247.49     35.74 o
   2  10  11       82.68       71.88     27.43 o
   3  10  11       35.62       21.59     23.81 o
   4  10  11        0.61        1.68     23.45 o
   5  10  11       10.28       18.41     24.12 o
   6  10  11        2.90        5.64     25.97 o
   7  10  11        4.16        0.64     27.22 o
   3  11  11        0.12       -2.04     41.81 o
   4  11  11        1.12       -3.47     42.02 o
   5  11  11        3.23      -12.65     42.94 o
  -2  -6  12       89.96       95.94     43.58 o
  -1  -6  12       37.80       45.50     40.19 o
   0  -6  12        1.92        3.67     38.04 o
  -4  -5  12        5.47       13.77     40.39 o
  -3  -5  12       20.91       15.10     37.84 o
  -2  -5  12       20.65       31.52     35.80 o
  -1  -5  12       51.97       49.08     36.83 o
   0  -5  12      154.12      140.22     42.48 o
   1  -5  12        7.32       17.44     36.51 o
   2  -5  12       77.34       74.60     41.64 o
   3  -5  12        8.21       -1.53     38.96 o
  -5  -4  12       79.05      100.63     44.50 o
  -4  -4  12        0.29       12.24     34.78 o
  -3  -4  12      321.25      293.58     50.53 o
  -2  -4  12      201.46      192.30     44.35 o
  -1  -4  12      966.64      970.18     70.31 o
   0  -4  12        8.93        2.65     29.78 o
   1  -4  12      141.22      118.26     38.50 o
   2  -4  12       61.03       45.71     34.80 o
   3  -4  12      103.32       75.33     39.71 o
   4  -4  12       16.26       13.26     38.04 o
  -6  -3  12        3.56        7.44     38.75 o
  -5  -3  12        0.92        5.61     34.67 o
  -4  -3  12        0.20        2.14     31.82 o
  -3  -3  12      194.47      178.30     41.18 o
  -2  -3  12       55.89       56.02     31.63 o
  -1  -3  12       11.73       19.54     21.69 o
   0  -3  12        9.48        6.60     20.57 o
   1  -3  12        0.02        0.07     20.78 o
   2  -3  12       13.52       20.47     25.67 o
   3  -3  12        4.32       -4.61     25.69 o
   4  -3  12       16.23        9.12     29.04 o
   5  -3  12       21.60       17.43     33.45 o
   6  -3  12        3.36       11.01     41.51 o
  -7  -2  12      210.15      281.68     60.38 o
  -6  -2  12        6.46        0.20     36.41 o
  -5  -2  12        0.02       -3.67     33.45 o
  -4  -2  12       83.32       42.07     30.37 o
  -3  -2  12      149.00      149.16     25.07 o
  -2  -2  12       32.92       45.21     20.08 o
  -1  -2  12       75.63       74.97     18.84 o
   0  -2  12      303.26      309.37     24.94 o
   1  -2  12       75.12       74.21     18.58 o
   2  -2  12       44.88       47.68     18.47 o
   3  -2  12       42.53       36.55     19.34 o
   4  -2  12       24.75       21.71     21.68 o
   5  -2  12       41.98       43.61     24.38 o
   6  -2  12       35.82       28.05     39.07 o
   7  -2  12      164.07      162.49     52.70 o
  -7  -1  12        8.83       12.14     43.55 o
  -6  -1  12        8.49        8.94     26.92 o
  -5  -1  12        6.59        8.57     24.43 o
  -4  -1  12        9.30        8.00     20.89 o
  -3  -1  12        9.43        2.16     18.66 o
  -2  -1  12       88.51       93.54     20.00 o
  -1  -1  12      178.75      187.67     21.25 o
   0  -1  12      276.65      252.75     22.44 o
   1  -1  12       10.79       10.52     14.94 o
   2  -1  12        6.64       10.05     15.07 o
   3  -1  12       10.03        9.13     16.32 o
   4  -1  12        3.58        4.30     18.92 o
   5  -1  12       16.96       19.78     21.81 o
   6  -1  12        3.57        0.64     23.11 o
   7  -1  12       50.71       46.71     30.36 o
  -7   0  12       22.69       17.85     31.92 o
  -6   0  12       76.14       95.02     32.05 o
  -5   0  12       74.70       77.37     27.84 o
  -4   0  12       25.22       19.49     21.70 o
  -3   0  12      938.27      979.18     55.27 o
  -2   0  12        8.62        3.70     16.72 o
  -1   0  12     1268.61     1210.02     38.55 o
   0   0  12      274.97      237.58     21.22 o
   1   0  12       41.39       51.55     15.94 o
   2   0  12       29.23       25.49     14.98 o
   3   0  12      128.22      131.31     20.96 o
   4   0  12       31.21       19.85     18.16 o
   5   0  12       73.81       91.26     22.75 o
   6   0  12      949.20      987.27     53.49 o
   7   0  12      145.19      153.47     31.71 o
   8   0  12      297.14      309.21     58.18 o
  -7   1  12        4.00        6.69     31.95 o
  -6   1  12       14.83       12.37     28.12 o
  -5   1  12        7.72        1.52     24.11 o
  -4   1  12       30.81       28.29     22.96 o
  -3   1  12      405.07      368.56     33.06 o
  -2   1  12       34.46       60.06     21.31 o
  -1   1  12      209.71      197.90     22.74 o
   0   1  12       91.33       94.89     15.67 o
   1   1  12        1.22       -0.43     12.27 o
   2   1  12        0.20        1.82     12.48 o
   3   1  12       25.11       30.61     16.84 o
   4   1  12       15.07       10.09     15.96 o
   5   1  12        0.26       -4.19     17.58 o
   6   1  12       24.00       28.03     20.95 o
   7   1  12        1.45       -3.19     21.72 o
   8   1  12       17.79       16.62     26.40 o
   9   1  12       20.98        8.15     30.89 o
  -6   2  12       13.32        4.01     28.15 o
  -5   2  12      203.66      197.82     33.45 o
  -4   2  12      302.82      324.28     34.46 o
  -3   2  12      161.71      165.48     27.08 o
  -2   2  12      726.92      683.84     35.16 o
  -1   2  12     1127.89     1190.44     42.04 o
   0   2  12        3.50       10.92     12.73 o
   1   2  12      404.12      410.82     22.79 o
   2   2  12      102.54       87.54     15.35 o
   3   2  12      149.06      173.89     18.41 o
   4   2  12     1148.35     1140.36     41.79 o
   5   2  12       67.60       74.10     18.92 o
   6   2  12      741.73      838.14     47.27 o
   7   2  12       54.58       67.38     22.60 o
   8   2  12        0.31       -1.46     25.28 o
   9   2  12        1.66        5.06     28.98 o
  -6   3  12        3.60        0.28     29.13 o
  -5   3  12       24.16       33.74     27.05 o
  -4   3  12        1.41        1.70     22.05 o
  -3   3  12        1.34        3.15     17.22 o
  -2   3  12       78.09       90.42     20.60 o
  -1   3  12      141.02      129.66     18.80 o
   0   3  12        0.02        0.04     11.80 o
   1   3  12        3.65        1.71     10.34 o
   2   3  12        2.10        0.96     10.13 o
   3   3  12        0.30       -0.14     11.57 o
   4   3  12        2.02        3.24     12.79 o
   5   3  12        9.68       10.05     15.25 o
   6   3  12      158.07      154.49     22.06 o
   7   3  12        4.33        5.73     19.62 o
   8   3  12       31.33       17.48     25.43 o
   9   3  12       18.63        3.42     27.83 o
  -6   4  12       32.91       24.58     44.37 o
  -5   4  12        2.24       -3.98     34.88 o
  -4   4  12      479.61      552.24     43.75 o
  -3   4  12      100.61       88.68     22.15 o
  -2   4  12      804.59      763.07     42.20 o
  -1   4  12      176.89      190.75     20.61 o
   0   4  12       17.98        8.76     13.25 o
   1   4  12       22.15       22.89     11.35 o
   2   4  12      350.84      363.29     18.07 o
   3   4  12      212.25      194.72     15.22 o
   4   4  12      191.68      207.63     19.06 o
   5   4  12      216.02      216.23     19.99 o
   6   4  12      987.34      932.03     40.43 o
   7   4  12       37.09       32.67     18.91 o
   8   4  12       31.67       31.47     30.18 o
   9   4  12        0.65       10.81     36.71 o
  10   4  12       44.97       44.69     44.99 o
  -5   5  12       92.12      119.93     46.75 o
  -4   5  12        0.01       -6.12     32.23 o
  -3   5  12       91.85       63.39     34.30 o
  -2   5  12       11.61       11.83     23.17 o
  -1   5  12       19.84       14.73     19.15 o
   0   5  12        1.11        3.11     14.06 o
   1   5  12       50.99       55.37     13.45 o
   2   5  12       28.20       28.71     12.06 o
   3   5  12      156.40      174.69     17.26 o
   4   5  12      196.14      203.88     22.15 o
   5   5  12       62.68       60.41     18.88 o
   6   5  12       18.05       17.81     18.89 o
   7   5  12       36.83       52.45     27.33 o
   8   5  12       45.96       44.58     30.13 o
   9   5  12       14.81       10.81     36.11 o
  10   5  12        0.01       -2.65     40.59 o
  -4   6  12      632.53      648.32     68.92 o
  -3   6  12       74.81       67.76     37.05 o
  -2   6  12       11.18       10.69     25.48 o
  -1   6  12        3.74        2.87     23.17 o
   0   6  12      117.11      112.48     22.40 o
   1   6  12       38.25       45.40     17.71 o
   2   6  12      536.52      535.99     26.63 o
   3   6  12       40.88       41.42     15.50 o
   4   6  12     2526.67     2473.71     56.77 o
   5   6  12      138.98      123.87     23.91 o
   6   6  12        3.15       -4.72     22.02 o
   7   6  12       38.98       47.86     24.24 o
   8   6  12      538.48      547.38     51.44 o
   9   6  12       26.42       31.93     37.64 o
  -4   7  12        1.71        1.43     39.47 o
  -3   7  12       11.68        3.26     34.88 o
  -2   7  12      113.20      142.19     35.32 o
  -1   7  12        5.33       12.29     24.77 o
   0   7  12       22.20       10.02     23.43 o
   1   7  12        4.73        3.50     20.27 o
   2   7  12       88.31      105.42     20.62 o
   3   7  12       59.58       59.48     18.79 o
   4   7  12        2.32       -1.66     16.90 o
   5   7  12       10.15       15.37     18.33 o
   6   7  12       11.15       11.71     21.43 o
   7   7  12        8.51        2.74     22.93 o
   8   7  12       27.12       13.43     25.76 o
   9   7  12        0.01       -3.57     38.65 o
  -3   8  12        0.24        8.67     38.96 o
  -2   8  12      475.16      515.47     49.47 o
  -1   8  12      195.37      202.07     36.58 o
   0   8  12      253.66      201.85     33.00 o
   1   8  12      404.43      379.06     32.87 o
   2   8  12      307.37      297.45     29.65 o
   3   8  12      393.07      394.90     28.85 o
   4   8  12       61.06       52.03     20.20 o
   5   8  12        2.81        4.99     19.03 o
   6   8  12      105.94      121.44     26.18 o
   7   8  12       32.58       25.10     23.72 o
   8   8  12      166.74      133.67     31.32 o
   9   8  12        9.55        4.81     33.21 o
  -1   9  12        3.71        3.39     30.98 o
   0   9  12        0.02       -2.34     27.02 o
   1   9  12       97.60      108.39     28.44 o
   2   9  12       76.94       78.42     25.19 o
   3   9  12       79.00       70.74     24.46 o
   4   9  12      119.81      130.03     25.84 o
   5   9  12       24.57       14.75     23.16 o
   6   9  12        7.21        4.57     25.30 o
   7   9  12        4.99       16.23     27.00 o
   8   9  12       14.12       21.67     30.88 o
   1  10  12      152.90      168.43     35.84 o
   2  10  12      182.19      162.63     32.89 o
   3  10  12      103.98      103.42     29.88 o
   4  10  12       75.95       82.62     29.01 o
   5  10  12       26.18       38.65     27.83 o
   6  10  12      104.77      100.38     31.65 o
   7  10  12       28.51       47.72     31.04 o
  -3  -5  13        0.68       -4.59     38.55 o
  -2  -5  13       19.05       45.59     43.25 o
  -1  -5  13       28.74       32.34     39.78 o
   0  -5  13        1.53       -8.16     36.71 o
   1  -5  13       88.22      104.61     45.93 o
  -4  -4  13       12.95       16.32     40.90 o
  -3  -4  13        4.74        4.08     37.43 o
  -2  -4  13       11.88        8.36     34.47 o
  -1  -4  13      298.75      298.30     50.62 o
   0  -4  13       20.60        7.75     33.66 o
   1  -4  13      115.06      129.45     42.37 o
   2  -4  13        0.23        2.55     35.49 o
   3  -4  13       15.12        7.55     37.64 o
  -5  -3  13        0.57       -1.02     38.45 o
  -4  -3  13        0.19       -1.02     35.29 o
  -3  -3  13        0.85        7.65     32.74 o
  -2  -3  13        0.02       -4.79     29.78 o
  -1  -3  13       48.92       30.02     27.92 o
   0  -3  13        3.89        3.72     26.00 o
   1  -3  13        3.01       -4.28     25.40 o
   2  -3  13       11.29       10.99     29.14 o
   3  -3  13        0.34       -2.46     28.76 o
   4  -3  13        0.02        0.45     31.40 o
   5  -3  13        0.28        5.91     39.67 o
  -6  -2  13        9.20        9.59     42.53 o
  -5  -2  13       37.37       48.97     40.50 o
  -4  -2  13        0.90      -11.52     32.23 o
  -3  -2  13       63.44       36.33     34.08 o
  -2  -2  13      218.72      224.54     34.80 o
  -1  -2  13       11.68       21.13     18.90 o
   0  -2  13      438.07      400.74     29.22 o
   1  -2  13      256.02      240.43     25.66 o
   2  -2  13      193.36      203.58     25.54 o
   3  -2  13      118.34      106.63     25.78 o
   4  -2  13        3.03        3.33     28.17 o
   5  -2  13       42.49       30.51     34.36 o
   6  -2  13       21.20        9.08     40.49 o
  -6  -1  13        0.04       -4.79     40.18 o
  -5  -1  13        1.53       -2.24     26.30 o
  -4  -1  13        4.48        4.47     24.69 o
  -3  -1  13       51.03       57.30     25.40 o
  -2  -1  13      150.89      123.61     26.43 o
  -1  -1  13       34.48       28.68     18.29 o
   0  -1  13       17.63       21.81     17.45 o
   1  -1  13        9.40       10.21     16.41 o
   2  -1  13        0.05       -0.87     18.47 o
   3  -1  13        5.16        5.52     18.66 o
   4  -1  13       44.49       41.33     22.98 o
   5  -1  13        7.40        6.77     23.03 o
   6  -1  13        1.94       -2.50     27.24 o
   7  -1  13        5.17        0.09     28.39 o
  -6   0  13       16.07       15.74     30.63 o
  -5   0  13        7.67       29.68     28.01 o
  -4   0  13        3.32       -0.99     23.93 o
  -3   0  13      140.37      159.04     29.39 o
  -2   0  13      126.31      106.36     25.36 o
  -1   0  13      721.46      709.16     36.95 o
   0   0  13      486.78      456.81     31.24 o
   1   0  13       14.11       10.24     16.11 o
   2   0  13       71.78       82.01     21.13 o
   3   0  13       37.51       49.84     20.60 o
   4   0  13      146.69      146.08     24.71 o
   5   0  13      627.74      603.62     39.72 o
   6   0  13       22.37       23.73     24.25 o
   7   0  13      142.90      134.83     34.10 o
   8   0  13      222.41      241.34     41.53 o
  -6   1  13        1.17        6.60     30.24 o
  -5   1  13        4.47        2.47     26.77 o
  -4   1  13       11.51       15.71     24.48 o
  -3   1  13       89.43      111.57     27.03 o
  -2   1  13        4.13       -3.08     19.40 o
  -1   1  13       29.79       28.57     20.23 o
   0   1  13       44.81       41.07     18.40 o
   1   1  13        8.00        2.52     15.84 o
   2   1  13        0.02       -2.30     15.16 o
   3   1  13        2.05       -0.30     16.11 o
   4   1  13        6.82       16.06     19.01 o
   5   1  13        0.30        3.19     19.52 o
   6   1  13        3.15        7.59     21.83 o
   7   1  13        0.62       -0.98     25.42 o
   8   1  13        7.50        8.51     28.98 o
  -6   2  13        0.44        1.08     30.75 o
  -5   2  13        0.00        1.60     26.57 o
  -4   2  13       17.90       15.51     23.40 o
  -3   2  13      916.10      915.00     48.58 o
  -2   2  13       85.63       71.20     22.12 o
  -1   2  13     1839.49     1813.81     59.79 o
   0   2  13      481.29      479.03     28.11 o
   1   2  13        8.34        9.16     15.19 o
   2   2  13        1.45        1.86     14.79 o
   3   2  13      161.04      166.85     20.90 o
   4   2  13      844.39      799.10     39.18 o
   5   2  13       58.56       68.49     22.11 o
   6   2  13      406.47      447.89     39.72 o
   7   2  13      668.58      687.88     48.59 o
   8   2  13        0.33        0.87     26.96 o
   9   2  13        5.32        6.72     30.85 o
  -6   3  13        0.93        6.82     32.03 o
  -5   3  13       97.44       85.79     31.97 o
  -4   3  13        3.46        6.45     23.75 o
  -3   3  13        0.41        2.33     21.88 o
  -2   3  13      265.45      223.67     29.68 o
  -1   3  13      239.80      268.80     26.66 o
   0   3  13      125.66      102.42     18.68 o
   1   3  13       20.22       22.50     15.27 o
   2   3  13        0.73       -0.99     14.01 o
   3   3  13       95.23      102.19     18.65 o
   4   3  13       51.59       51.84     17.54 o
   5   3  13       68.35       79.66     19.80 o
   6   3  13        1.42        2.06     19.58 o
   7   3  13        4.14        3.90     21.58 o
   8   3  13       21.01       21.14     26.01 o
   9   3  13        0.93        7.34     41.10 o
  -5   4  13        0.33       -4.79     38.45 o
  -4   4  13      115.76      108.12     42.78 o
  -3   4  13      420.46      469.27     40.33 o
  -2   4  13      191.78      157.42     25.51 o
  -1   4  13      431.49      434.89     31.53 o
   0   4  13      513.30      439.36     30.86 o
   1   4  13      342.11      343.36     22.32 o
   2   4  13      385.70      408.76     24.10 o
   3   4  13      274.97      242.84     20.28 o
   4   4  13        0.84        1.49     15.41 o
   5   4  13      968.52      958.65     38.02 o
   6   4  13      269.30      270.93     26.14 o
   7   4  13        3.03       -0.12     24.22 o
   8   4  13        0.57        1.53     33.65 o
   9   4  13       61.97       46.53     42.86 o
  -5   5  13        1.31       -1.84     39.98 o
  -4   5  13       35.19       27.14     38.66 o
  -3   5  13       28.91       38.56     35.50 o
  -2   5  13       59.18       47.79     27.83 o
  -1   5  13       16.04       16.41     24.09 o
   0   5  13       21.73       30.91     20.65 o
   1   5  13        6.20        8.72     15.28 o
   2   5  13        2.08        2.64     14.84 o
   3   5  13       18.55       15.49     15.06 o
   4   5  13        5.09        7.32     17.08 o
   5   5  13        0.83       -0.07     17.65 o
   6   5  13       67.03       65.20     24.79 o
   7   5  13        5.98        5.43     27.72 o
   8   5  13       33.04       37.64     36.32 o
   9   5  13        0.09       -8.06     36.71 o
  -4   6  13       53.50       43.57     41.73 o
  -3   6  13        5.10       23.35     38.04 o
  -2   6  13       36.44       45.70     34.07 o
  -1   6  13      256.22      210.31     43.04 o
   0   6  13      471.01      481.54     40.96 o
   1   6  13        0.21        0.56     18.90 o
   2   6  13      790.01      795.19     36.85 o
   3   6  13      434.12      439.89     28.72 o
   4   6  13     1017.54      948.61     38.32 o
   5   6  13      128.96      102.53     25.47 o
   6   6  13        3.23       -0.18     24.36 o
   7   6  13      230.96      202.04     36.67 o
   8   6  13      224.69      236.27     48.54 o
   9   6  13        0.77       -7.44     39.26 o
  -3   7  13        1.47       -4.18     39.57 o
  -2   7  13       58.47       55.51     37.75 o
  -1   7  13       47.24       43.82     29.37 o
   0   7  13        1.34        4.95     24.97 o
   1   7  13        2.00        2.80     20.81 o
   2   7  13      178.97      177.36     24.28 o
   3   7  13       39.64       34.99     19.87 o
   4   7  13      165.58      187.10     24.13 o
   5   7  13       35.98       22.33     21.86 o
   6   7  13       17.07       12.99     23.81 o
   7   7  13        8.21       -1.32     24.69 o
   8   7  13       29.61       37.58     32.73 o
   9   7  13        1.13        8.16     41.71 o
  -2   8  13      307.67      293.99     55.53 o
  -1   8  13        7.09       11.01     31.13 o
   0   8  13       32.10       44.48     29.83 o
   1   8  13        6.97        2.73     23.20 o
   2   8  13      176.16      187.11     28.35 o
   3   8  13       35.45       30.19     20.98 o
   4   8  13       24.63       21.53     20.94 o
   5   8  13       32.94       35.42     22.14 o
   6   8  13       24.72       39.14     25.88 o
   7   8  13      476.22      469.63     45.28 o
   8   8  13      261.29      287.64     38.14 o
  -1   9  13        8.26       17.18     34.28 o
   0   9  13        6.76        6.08     30.79 o
   1   9  13       50.49       43.73     26.99 o
   2   9  13       11.94       14.46     24.43 o
   3   9  13        0.56       -2.13     23.15 o
   4   9  13       34.06       23.24     24.29 o
   5   9  13        0.18       -3.23     23.79 o
   6   9  13       12.73       19.67     29.38 o
   7   9  13       28.53       16.52     29.97 o
   2  10  13      110.76      111.92     33.97 o
   3  10  13       16.40        8.23     27.56 o
   4  10  13       85.88      109.24     32.26 o
   5  10  13       16.27       20.68     28.57 o
   6  10  13       94.29      124.47     35.12 o
  -2  -4  14        8.90        1.02     37.94 o
  -1  -4  14       22.34       27.03     38.86 o
   0  -4  14        4.90       -8.06     35.70 o
   1  -4  14       43.34       56.11     42.13 o
   2  -4  14      205.44      199.22     51.29 o
  -4  -3  14       13.12       25.40     43.55 o
  -3  -3  14        0.27       -0.51     36.20 o
  -2  -3  14       34.85       37.54     38.26 o
  -1  -3  14       31.50       26.52     35.40 o
   0  -3  14       38.15       54.66     32.02 o
   1  -3  14       17.24       18.09     30.60 o
   2  -3  14       23.16       22.31     32.63 o
   3  -3  14       13.72        6.37     33.19 o
   4  -3  14        1.02       -1.33     40.39 o
  -5  -2  14       20.05       -2.14     40.49 o
  -4  -2  14      106.17      162.00     49.30 o
  -3  -2  14       14.37       17.65     36.82 o
  -2  -2  14       12.76        2.65     33.15 o
  -1  -2  14      106.19      110.66     39.61 o
   0  -2  14      755.44      884.36     57.86 o
   1  -2  14      159.39      155.38     35.47 o
   2  -2  14       91.29       96.62     33.53 o
   3  -2  14       33.59       34.75     32.97 o
   4  -2  14       81.76       82.86     36.89 o
   5  -2  14        7.49        9.18     41.31 o
  -5  -1  14        3.39        4.49     39.88 o
  -4  -1  14        8.78        9.48     27.78 o
  -3  -1  14        2.67        0.24     24.91 o
  -2  -1  14      100.48       86.73     27.90 o
  -1  -1  14      202.85      190.74     27.39 o
   0  -1  14       27.60       19.64     20.50 o
   1  -1  14        7.46        5.28     19.16 o
   2  -1  14       22.62       19.04     21.66 o
   3  -1  14        0.02       -3.28     20.24 o
   4  -1  14        0.03       -0.04     22.97 o
   5  -1  14        2.30       -1.08     27.12 o
   6  -1  14        1.49        4.95     30.06 o
  -5   0  14        8.43        8.28     29.95 o
  -4   0  14        0.35       11.62     27.27 o
  -3   0  14       78.41       80.31     28.06 o
  -2   0  14      654.77      696.38     46.10 o
  -1   0  14        0.24        1.07     21.45 o
   0   0  14      640.65      651.70     48.10 o
   1   0  14      399.79      417.26     31.88 o
   2   0  14      216.87      230.52     28.30 o
   3   0  14      524.89      559.77     37.74 o
   4   0  14        8.30        2.87     20.74 o
   5   0  14      831.12      748.17     45.34 o
   6   0  14        5.57        1.22     27.62 o
   7   0  14      260.65      303.52     43.03 o
  -5   1  14        0.15       -2.16     29.24 o
  -4   1  14       29.78       30.25     26.86 o
  -3   1  14        0.78        3.30     24.23 o
  -2   1  14       39.39       36.06     24.27 o
  -1   1  14        9.90        8.00     21.41 o
   0   1  14       30.59       32.27     19.83 o
   1   1  14       95.73       91.06     21.52 o
   2   1  14        5.53        6.63     18.50 o
   3   1  14        8.08        6.37     19.39 o
   4   1  14       79.88       68.73     22.67 o
   5   1  14        0.20       -2.40     21.81 o
   6   1  14        4.13        1.72     24.70 o
   7   1  14        1.14        6.65     27.76 o
  -5   2  14       31.81       31.91     30.02 o
  -4   2  14       73.64       75.58     30.34 o
  -3   2  14       50.06       60.40     27.09 o
  -2   2  14       78.29       61.53     24.49 o
  -1   2  14       19.68       11.63     21.24 o
   0   2  14      294.69      329.52     28.99 o
   1   2  14     1722.46     1623.72     52.05 o
   2   2  14        2.67       -1.95     17.33 o
   3   2  14      248.58      241.10     27.17 o
   4   2  14       29.41       18.89     20.24 o
   5   2  14       49.58       47.97     23.04 o
   6   2  14      108.89      119.42     30.46 o
   7   2  14      313.29      286.46     38.80 o
   8   2  14       35.42       40.75     31.74 o
  -5   3  14        9.41       22.44     31.75 o
  -4   3  14        2.46        9.14     27.10 o
  -3   3  14        0.27       -1.17     24.06 o
  -2   3  14        8.56        8.77     22.87 o
  -1   3  14        2.99       -0.60     20.43 o
   0   3  14        1.47        2.47     18.19 o
   1   3  14       93.10       83.09     19.30 o
   2   3  14        1.75        2.14     15.63 o
   3   3  14        1.59        3.25     16.45 o
   4   3  14        0.00       -4.22     18.07 o
   5   3  14       66.79       66.86     22.78 o
   6   3  14       31.09       29.94     22.33 o
   7   3  14       10.62       10.97     25.56 o
   8   3  14        8.88        2.78     27.87 o
  -4   4  14       37.36       42.64     41.72 o
  -3   4  14       88.69       91.06     29.94 o
  -2   4  14       39.81       40.17     25.17 o
  -1   4  14       34.35       41.55     21.15 o
   0   4  14       41.29       48.36     20.07 o
   1   4  14      176.86      174.28     22.34 o
   2   4  14        2.52        4.43     16.43 o
   3   4  14      757.88      686.98     33.18 o
   4   4  14      343.98      354.06     27.67 o
   5   4  14     1194.29     1189.43     49.84 o
   6   4  14       90.44       82.31     22.06 o
   7   4  14       15.22        2.04     33.66 o
   8   4  14       44.24       29.69     39.38 o
  -4   5  14        2.16        5.92     40.39 o
  -3   5  14        9.63        4.18     35.80 o
  -2   5  14        1.66        5.71     32.43 o
  -1   5  14      200.77      175.45     41.18 o
   0   5  14       74.22       75.39     28.52 o
   1   5  14        6.64        5.44     20.47 o
   2   5  14        0.18       -0.65     18.04 o
   3   5  14       57.14       51.35     20.81 o
   4   5  14        5.16        1.96     20.80 o
   5   5  14       14.02       13.60     24.86 o
   6   5  14       28.10       29.47     28.76 o
   7   5  14       26.99       26.32     36.52 o
   8   5  14       19.90       10.10     36.82 o
   9   5  14        0.47       -4.18     39.67 o
  -3   6  14       19.49       17.54     38.35 o
  -2   6  14        7.79       12.85     36.41 o
  -1   6  14      875.29      829.48     67.97 o
   0   6  14       21.93       16.52     32.03 o
   1   6  14      183.91      192.10     32.89 o
   2   6  14       16.34       31.16     22.12 o
   3   6  14       37.20       28.43     22.37 o
   4   6  14        8.94       12.96     22.19 o
   5   6  14       11.87       19.15     24.14 o
   6   6  14        8.25        7.19     27.21 o
   7   6  14       36.16       49.33     32.78 o
  -2   7  14       22.42       18.67     37.74 o
  -1   7  14        2.88        2.65     33.55 o
   0   7  14       28.70       12.72     26.76 o
   1   7  14       92.25       95.30     26.72 o
   2   7  14        7.18        0.45     20.46 o
   3   7  14        8.47       13.07     21.24 o
   4   7  14        4.62        4.36     20.45 o
   5   7  14        2.11       -3.40     23.73 o
   6   7  14        0.81        9.72     24.18 o
   7   7  14       18.41       10.88     31.47 o
   8   7  14        0.89        1.33     36.82 o
  -1   8  14       60.63       55.92     42.96 o
   0   8  14        4.21        4.75     28.58 o
   1   8  14       86.33       95.58     29.00 o
   2   8  14       53.41       58.55     25.80 o
   3   8  14      131.82      121.62     25.70 o
   4   8  14       15.48       20.29     22.27 o
   5   8  14      131.95      168.46     28.75 o
   6   8  14        3.93       21.44     27.12 o
   7   8  14      358.44      391.72     40.53 o
   8   8  14       69.78       48.27     41.33 o
   0   9  14        2.16        9.51     31.70 o
   1   9  14       49.45       36.08     32.58 o
   2   9  14        3.47        0.07     26.62 o
   3   9  14       58.08       63.42     27.81 o
   4   9  14       53.10       49.96     27.99 o
   5   9  14        1.68        0.93     25.87 o
   6   9  14        2.55        2.42     29.67 o
   7   9  14       11.88        5.20     39.37 o
   4  10  14        0.77        3.92     31.19 o
  -2  -3  15        1.00        4.79     39.57 o
  -1  -3  15        0.46       -7.55     37.63 o
   0  -3  15       15.58       27.33     39.68 o
   1  -3  15        0.32       -1.02     38.75 o
   2  -3  15        3.11       -4.59     38.75 o
  -3  -2  15        5.10       16.73     40.90 o
  -2  -2  15       92.19      105.23     41.64 o
  -1  -2  15      192.86      214.44     49.75 o
   0  -2  15        0.60       -3.02     27.59 o
   1  -2  15       49.38       53.67     33.60 o
   2  -2  15       62.63       57.27     35.10 o
   3  -2  15       49.28       49.69     41.83 o
   4  -2  15      431.55      438.53     65.62 o
  -4  -1  15       10.17        8.47     41.20 o
  -3  -1  15        5.03       16.03     28.83 o
  -2  -1  15        2.21        5.05     26.38 o
  -1  -1  15        7.61       11.28     25.72 o
   0  -1  15        0.52       -2.85     22.58 o
   1  -1  15        8.22        5.43     23.09 o
   2  -1  15        5.04        5.73     23.76 o
   3  -1  15        3.04        5.46     24.87 o
   4  -1  15       14.91       26.66     29.93 o
   5  -1  15       11.28        9.49     31.80 o
  -4   0  15       26.02       57.75     32.43 o
  -3   0  15      196.42      231.74     37.17 o
  -2   0  15        3.26       -2.66     25.10 o
  -1   0  15       41.73       56.77     27.20 o
   0   0  15       77.82       63.13     23.57 o
   1   0  15       13.68       11.12     21.55 o
   2   0  15      507.70      499.21     37.23 o
   3   0  15        0.48       -3.61     22.41 o
   4   0  15      115.60      134.56     32.43 o
   5   0  15        0.40        0.35     28.34 o
   6   0  15      130.12      118.64     35.97 o
  -4   1  15       21.50       41.36     31.63 o
  -3   1  15        9.31        9.66     27.19 o
  -2   1  15       15.66        5.25     24.74 o
  -1   1  15       22.37       11.48     24.09 o
   0   1  15        0.55        1.68     18.76 o
   1   1  15        0.01        1.58     19.37 o
   2   1  15       61.25       61.46     22.83 o
   3   1  15        1.48        2.08     21.49 o
   4   1  15       11.36        8.32     23.12 o
   5   1  15       13.53       11.48     26.86 o
   6   1  15       43.59       26.17     29.57 o
   7   1  15        2.93       -0.28     30.23 o
  -4   2  15       71.03      114.15     34.66 o
  -3   2  15       30.51       19.64     28.06 o
  -2   2  15       82.85       68.64     28.29 o
  -1   2  15        1.54        5.57     23.26 o
   0   2  15      117.62      107.49     24.21 o
   1   2  15       65.20       85.07     22.70 o
   2   2  15      633.88      613.79     38.23 o
   3   2  15        5.08       15.96     20.95 o
   4   2  15      390.63      363.10     32.81 o
   5   2  15      239.76      256.88     34.84 o
   6   2  15      603.99      650.65     50.79 o
   7   2  15        9.35       -1.73     28.16 o
  -4   3  15       16.40        9.89     30.83 o
  -3   3  15       34.51       34.68     28.44 o
  -2   3  15        6.91       14.23     25.50 o
  -1   3  15       13.75       22.54     24.47 o
   0   3  15      217.71      213.42     28.07 o
   1   3  15       28.00       25.85     20.89 o
   2   3  15        5.87        6.91     19.76 o
   3   3  15        5.70       11.52     19.56 o
   4   3  15       13.73       15.64     21.43 o
   5   3  15        0.02        1.69     21.13 o
   6   3  15        1.11       -3.10     25.19 o
   7   3  15        2.98        4.87     27.66 o
   8   3  15        0.57        0.20     42.12 o
  -4   4  15        3.93        3.67     41.92 o
  -3   4  15        0.60       -3.26     33.45 o
  -2   4  15        9.92        7.48     26.75 o
  -1   4  15      107.05      114.85     30.07 o
   0   4  15     1623.10     1472.13    126.57 o
   1   4  15      625.49      645.08     44.25 o
   2   4  15       17.33        7.76     18.56 o
   3   4  15       81.48       90.95     22.17 o
   4   4  15        0.93       -1.65     18.98 o
   5   4  15       55.89       44.01     23.96 o
   6   4  15       72.01       70.01     39.19 o
   7   4  15        0.28       -0.10     36.51 o
   8   4  15      208.37      209.14     53.43 o
  -3   5  15        4.47       17.75     38.96 o
  -2   5  15       29.37       25.20     37.44 o
  -1   5  15       81.72       90.83     39.40 o
   0   5  15        0.06        7.85     31.10 o
   1   5  15       72.97       73.04     30.04 o
   2   5  15       52.89       42.49     27.54 o
   3   5  15        5.19        0.83     25.43 o
   4   5  15       42.61       35.51     28.15 o
   5   5  15        6.22        2.80     26.97 o
   6   5  15        0.91        2.45     34.88 o
   7   5  15        0.32       10.91     36.61 o
   8   5  15        4.32       -3.47     39.06 o
  -2   6  15       65.40       55.71     41.53 o
  -1   6  15      110.74       98.41     40.32 o
   0   6  15        2.86        9.89     32.74 o
   1   6  15       64.16       72.25     36.94 o
   2   6  15       88.78       82.22     30.13 o
   3   6  15       43.04       52.85     29.74 o
   4   6  15       42.31       34.86     29.20 o
   5   6  15        5.04        8.84     27.97 o
   6   6  15       98.86       90.54     39.50 o
   7   6  15        8.51       14.18     36.92 o
   8   6  15       47.23       40.61     41.12 o
  -1   7  15        5.19       -0.71     38.55 o
   0   7  15      138.00      158.99     44.52 o
   1   7  15        0.14       -0.61     32.84 o
   2   7  15       53.95       47.28     27.15 o
   3   7  15       32.96       32.13     26.70 o
   4   7  15       28.70       35.18     25.93 o
   5   7  15       13.85       14.48     25.72 o
   6   7  15        0.09       -6.53     35.18 o
   7   7  15        0.01       -5.81     35.69 o
   0   8  15       42.96       34.38     39.69 o
   1   8  15      101.40      157.95     38.25 o
   2   8  15       59.51       53.49     31.05 o
   3   8  15        1.73        2.48     25.69 o
   4   8  15      193.63      209.25     34.05 o
   5   8  15       22.72       30.82     29.25 o
   6   8  15        6.75       14.31     30.75 o
   7   8  15        6.99       13.26     40.49 o
   2   9  15        0.00       -1.46     32.23 o
   3   9  15        4.16       -1.21     30.74 o
   4   9  15       10.31        7.28     31.31 o
   5   9  15        0.47       -5.91     31.21 o
  -1  -2  16       10.45       13.26     41.00 o
   0  -2  16        1.04        2.45     38.45 o
   1  -2  16      174.44      137.07     49.23 o
   2  -2  16       56.25       52.44     45.20 o
  -2  -1  16       14.02       13.77     41.31 o
  -1  -1  16        2.88        2.45     39.37 o
   0  -1  16        0.26       -3.77     27.64 o
   1  -1  16       15.31       21.65     29.59 o
   2  -1  16       21.04       19.15     29.60 o
   3  -1  16       16.41       15.10     41.10 o
   4  -1  16        2.05        1.94     42.53 o
  -3   0  16       73.88      107.55     35.59 o
  -2   0  16       27.52       22.46     29.30 o
  -1   0  16        9.53       10.67     27.81 o
   0   0  16        0.06       -0.97     26.20 o
   1   0  16        2.23        1.53     26.38 o
   2   0  16      136.36      133.09     33.09 o
   3   0  16      349.97      340.66     41.55 o
   4   0  16       25.46       18.87     30.23 o
   5   0  16       47.43       44.28     33.28 o
  -3   1  16        7.12        1.84     29.89 o
  -2   1  16        6.44       14.84     28.16 o
  -1   1  16        2.84       -0.36     26.68 o
   0   1  16        9.97       10.01     25.89 o
   1   1  16       64.38       63.14     28.30 o
   2   1  16        0.32       -0.30     25.71 o
   3   1  16       20.07       29.93     27.69 o
   4   1  16       20.11       26.62     28.89 o
   5   1  16        9.73       14.19     29.92 o
   6   1  16       21.53       13.89     32.42 o
  -3   2  16       13.47       26.29     31.15 o
  -2   2  16        7.63       12.34     27.76 o
  -1   2  16        6.15       12.53     25.39 o
   0   2  16      350.18      343.64     38.52 o
   1   2  16      283.14      237.19     35.03 o
   2   2  16      290.76      274.58     35.92 o
   3   2  16        0.58       -1.09     25.17 o
   4   2  16       15.67       26.97     27.51 o
   5   2  16        2.13       -4.34     27.46 o
   6   2  16       18.92        6.90     30.46 o
  -3   3  16        0.37        4.79     30.23 o
  -2   3  16        3.77        4.86     27.89 o
  -1   3  16        4.53       -0.65     26.43 o
   0   3  16       48.70       60.17     27.94 o
   1   3  16        8.92        5.36     24.51 o
   2   3  16      153.98      165.33     31.49 o
   3   3  16        0.00        4.26     24.04 o
   4   3  16      126.18      133.00     31.55 o
   5   3  16        0.05        4.09     26.78 o
   6   3  16        1.16       -0.94     28.65 o
   7   3  16        2.37       -4.38     29.55 o
  -3   4  16       65.88       75.41     47.45 o
  -2   4  16       13.58       11.83     38.86 o
  -1   4  16        0.10       -1.25     25.80 o
   0   4  16        1.62        2.39     24.73 o
   1   4  16      217.17      205.31     34.80 o
   2   4  16       71.45       54.31     26.41 o
   3   4  16      122.35      114.09     29.94 o
   4   4  16      111.56      111.48     40.73 o
   5   4  16        0.29        1.73     31.10 o
   6   4  16        4.19       20.81     37.94 o
   7   4  16       17.57       10.61     41.61 o
  -2   5  16        1.02       -4.28     38.24 o
  -1   5  16        5.49        2.86     36.82 o
   0   5  16       25.41       37.74     36.93 o
   1   5  16      120.85      120.27     41.45 o
   2   5  16        5.66       -5.61     31.82 o
   3   5  16        0.40       -1.02     31.51 o
   4   5  16        0.31       -5.30     31.92 o
   5   5  16        2.42       -1.22     34.57 o
   6   5  16        2.54       -1.94     35.80 o
   7   5  16        1.11        5.91     39.26 o
  -1   6  16       82.00       84.81     43.88 o
   0   6  16       34.19       38.26     37.54 o
   1   6  16       19.26       15.91     34.78 o
   3   6  16       48.49       57.24     36.53 o
   4   6  16       51.53      100.60     39.89 o
   5   6  16      125.75      139.37     43.60 o
   6   6  16       18.19       29.89     38.56 o
   7   6  16        0.03        3.57     38.75 o
   0   7  16       40.28       37.34     42.75 o
   1   7  16        8.63       12.54     36.92 o
   2   7  16       52.46       59.18     40.40 o
   3   7  16        3.08        4.90     34.16 o
   4   7  16       13.91       31.21     38.15 o
   5   7  16        3.43       13.05     38.55 o
   6   7  16        0.32       -6.53     36.51 o
   1   8  16       62.13       57.75     45.10 o
   2   8  16       40.40       76.92     42.13 o
   3   8  16       59.28       62.75     40.10 o
   4   8  16        0.02        2.75     38.55 o
   5   8  16       20.80       35.90     41.41 o
  -1   0  17       60.43       70.97     34.52 o
   0   0  17        0.93        5.23     30.28 o
   1   0  17        1.89       -3.52     29.04 o
   2   0  17      104.37      110.82     35.40 o
   3   0  17      100.39       94.22     35.54 o
  -2   1  17        1.31       -1.32     31.37 o
  -1   1  17       18.02       10.15     30.15 o
   0   1  17        2.44        7.48     29.28 o
   1   1  17        0.32       -1.16     26.67 o
   2   1  17       16.97       22.47     29.82 o
   3   1  17      124.65      133.15     35.11 o
   4   1  17       12.52       10.42     31.25 o
  -2   2  17       71.96       96.80     34.30 o
  -1   2  17        0.14        0.97     29.15 o
   0   2  17        1.29        0.36     28.09 o
   1   2  17      102.26       80.41     31.13 o
   2   2  17      114.84       90.40     31.94 o
   3   2  17        1.63       -1.26     27.87 o
   4   2  17       15.69       14.67     29.46 o
   5   2  17       92.51      129.57     36.96 o
  -2   3  17       29.75       32.62     32.86 o
  -1   3  17        1.79       -8.02     29.18 o
   0   3  17        0.29        0.33     27.31 o
   1   3  17        0.01        2.33     26.82 o
   2   3  17       12.61       14.56     27.31 o
   3   3  17      120.47      150.64     33.88 o
   4   3  17       35.03       37.67     30.04 o
   5   3  17        1.11        9.39     29.76 o
   6   3  17       25.20        9.15     32.08 o
  -1   4  17       19.60        9.69     39.68 o
   0   4  17       25.16       20.50     39.07 o
   1   4  17       18.74       34.78     39.47 o
   2   4  17       16.49       18.46     37.64 o
   3   4  17        5.57        6.32     36.31 o
   4   4  17       17.07        7.55     37.84 o
   5   4  17      131.28      156.32     49.72 o
   6   4  17       30.30       12.34     40.91 o
  -1   5  17        7.11        6.53     40.80 o
   0   5  17       16.94        8.26     38.25 o
   1   5  17       40.41       35.50     39.07 o
   2   5  17        3.67        9.89     36.00 o
   3   5  17        0.42       -6.12     35.49 o
   4   5  17       47.67       45.40     39.79 o
   5   5  17        7.91       -2.45     37.63 o
   6   5  17        0.14       -9.89     38.96 o
   0   6  17      100.84       83.19     44.50 o
   1   6  17        9.73        0.82     36.82 o
   2   6  17        3.42        6.12     36.00 o
   3   6  17       72.73       91.64     42.55 o
   4   6  17       27.36       28.87     40.29 o
   5   6  17        7.67       19.99     38.96 o
   6   6  17        0.90        1.22     40.08 o
   1   7  17       15.73       16.01     39.78 o
   2   7  17       66.00       40.41     41.12 o
   3   7  17        1.53        0.82     37.63 o
   4   7  17        1.63       16.42     40.79 o
   5   7  17        0.00        8.06     41.51 o
   1   2  18        3.22        2.27     30.76 o
   2   2  18       86.89      110.57     35.97 o
   3   2  18       80.79       90.76     35.78 o
   0   3  18        0.43       -2.92     31.01 o
   1   3  18       27.60       24.11     31.60 o
   2   3  18        1.09       -0.32     29.99 o
   3   3  18       37.13       23.27     31.64 o
   4   3  18       26.11       29.19     33.20 o
   1   4  18       34.19       19.18     41.93 o
   2   4  18       19.10        3.47     40.09 o
   3   4  18      105.76      107.38     47.36 o
   4   4  18       31.75       28.05     43.66 o
   1   5  18        2.01        6.12     40.79 o
   2   5  18        0.19       -1.53     39.26 o
   3   5  18        0.03      -10.71     38.96 o
   4   5  18        0.17       -7.14     39.67 o
 
